# Supplementary material for: The evolution of morphological development is congruent with the species phylogeny in the genus Streptomyces
Source: Front Microbiol. 2023 Mar 29;14:1102250. doi: 10.3389/fmicb.2023.1102250 (PMC10090380; doi:10.3389/fmicb.2023.1102250)
Supplement: Supplementary file 1 [file Table_1.xlsx]

## Sheet: ST1
Supplementary Table 1: The genome information of 403 type strains of genus Streptomyces. VP: Valid Publication; AL: Approved Lists 1980.
Species name	Strain number (type)	Accession number	Genome size (Mb)	Citation
S. abikoensis	JCM 4002	GCA_014648775.1	6.76277	(Umezawa et al. 1951) Witt and Stackebrandt 1991VP
S. achromogenes	NRRL B-2120	GCA_000720835.1	7.85255	Okami and Umezawa 1953AL
S. acidicola	K1PN6	GCA_009377235.1	9.96422	Lipun et al. 2020VP
S. acidiscabies	NRRL B-16524	GCA_002150705.1	10.116	Lambert and Loria 1989VP
S. actinomycinicus	RCU-197	GCA_016741775.1	8.4984	Tanasupawat et al. 2016VP
S. adustus	NBRC 109810	GCM10012967	9.93994	Lee and Whang 2016VP
S. afghaniensis	772	GCA_000415505.1	9.68911	Shimo et al. 1959AL
S. africanus	NRRL B-24243	GCA_002150735.1	8.88234	Meyers et al. 2004VP
S. aidingensis	CGMCC 4.5739	GCA_900112355.1	6.2651	Xia et al. 2013VP
S. alanosinicus	JCM 4714	GCA_014650595.1	9.90937	Thiemann and Beretta 1966AL
S. albaduncus	CECT 3226	IMG2863249894	7.7128	Tsukiura et al. 1964AL
S. albidochromogenes	DSM 41800	GCA_005981925.1	7.11276	Preobrazhenskaya 1986VP
S. albidoflavus	DSM 40455	GCA_004195735.1	6.7358	(Rossi Doria 1891) Waksman and Henrici 1948AL
S. albiflavescens	CGMCC 4.7111	GCA_014645835.1	10.5236	Han et al. 2015VP
S. alboflavus	NRRL B-2373	GCA_000716675.1	9.39966	(Waksman and Curtis 1916) Waksman and Henrici 1948AL
S. albogriseolus	JCM 4616	GCA_014650475.1	7.79513	Benedict et al. 1954AL
S. alboniger	NRRL B-1832	GCA_001418385.1	7.34688	Porter et al. 1952AL
S. albospinus	JCM 3399	GCA_014648695.1	8.90556	Wang et al. 1966AL
S. albus	NRRL B-1811	GCA_000725885.1	7.38158	(Rossi Doria 1891) Waksman and Henrici 1943AL
S. alfalfae	XY25	GCA_004212445.1	7.67639	She et al. 2016VP
S. alkaliphilus	DSM 42118	GCA_014141535.1	5.73469	Akhwale et al. 2015VP
S. alkaliterrae	OF1	GCA_007097205.2	5.86117	Świecimska et al. 2021VP
S. alni	CGMCC 4.3510	GCA_900112845.1	7.9915	Liu et al. 2009VP
S. althioticus	JCM 4344	GCA_014649355.1	7.38943	Yamaguchi et al. 1957AL
S. altiplanensis	HST21	GCA_003719395.1	7.70749	Cortés-Albayay et al. 2019VP
S. ambofaciens	ATCC 23877	GCA_001267885.1	8.10496	Pinnert-Sindico 1954AL
S. amritsarensis	MTCC 11845	GCA_001953875.1	7.57027	Sharma et al. 2014VP
S. andamanensis	PCU 347	GCM10011269	8.57107	Sripreechasak et al. 2016VP
S. angustmyceticus	NRRL B-2347	GCA_002154415.1	7.30438	(Yüntsen et al. 1956) Kumar and Goodfellow 2010VP
S. anthocyanicus	JCM 5058	GCA_014651155.1	7.91084	(Krassilnikov et al. 1965) Pridham 1970AL
S. antibioticus	DSM 40234	GCA_001514065.1	9.80015	(Waksman and Woodruff 1941) Waksman and Henrici 1948AL
S. antimycoticus	NBRC 12839	GCA_005405925.1	10.79	Waksman 1957AL
S. aquilus	GGCR-6	GCA_003955715.1	10.0365	Li et al. 2020VP
S. armeniacus	ATCC 15676	GCA_003355155.1	7.80521	(Kalakoutskii and Kusnetsov 1964) Wellington and Williams 1981VP
S. asiaticus	DSM 41761	GCA_018138715.1	11.4699	Sembiring et al. 2001VP
S. asterosporus	DSM 41452	GCM10012725	7.49945	(ex Krassilnikov 1970) Preobrazhenskaya 1986VP
S. atratus	JCM 3386	GCA_014648655.1	9.51098	Shibata et al. 1962AL
S. atriruber	NRRL B-24165	GCA_001418325.1	8.65487	Labeda et al. 2009VP
S. atroolivaceus	NRRL ISP-5137	GCA_000717025.1	7.94429	(Preobrazhenskaya et al. 1957) Pridham et al. 1958AL
S. aurantiacus	NRRL ISP-5412	GCA_001418335.1	8.99745	(Rossi Doria 1891) Waksman 1953AL
S. aurantiogriseus	JCM 4346	GCA_014649375.1	10.2533	(Preobrazhenskaya 1957) Pridham et al. 1958AL
S. aureocirculatus	NRRL ISP-5386	GCA_000720475.1	9.02363	(Krassilnikov and Yuan 1965) Pridham 1970AL
S. aureoverticillatus	JCM 4347	GCA_014649395.1	8.85973	(Krassilnikov and Yuan 1960) Pridham 1970AL
S. aureus	NRRL B-2808	GCA_001418135.1	7.71958	Manfio et al. 2003VP
S. avermitilis	ATCC 31267	GCA_005405985.1	10.1429	(ex Burg et al. 1979) Kim and Goodfellow 2002VP
S. avicenniae	NRRL B-24776	GCA_000719135.1	6.26381	Xiao et al. 2009VP
S. avidinii	JCM 4726	GCA_014650695.1	8.06242	Stapley et al. 1964AL
S. azureus	ATCC 14921	GCA_001270025.1	8.52333	Kelly et al. 1959AL
S. bacillaris	ATCC 15855	GCA_003268675.1	7.61712	(Krassilnikov 1958) Pridham 1970AL
S. badius	JCM 4350	GCA_014649415.1	7.26315	(Kudrina 1957) Pridham et al. 1958AL
S. barkulensis	RC 1831	GCA_002843305.1	6.33008	Ray et al. 2014VP
S. bauhiniae	Bv016	GCA_004784475.1	6.51715	Kanchanasin et al. 2020VP
S. beijiangensis	DSM 41794	GCA_017315755.1	8.29087	Li et al. 2002VP
S. bikiniensis	NRRL ISP-5581	GCA_000716245.1	7.61525	Johnstone and Waksman 1947AL
S. blastmyceticus	JCM 4565	GCM10010319	7.8373	(Watanabe et al. 1957) Witt and Stackebrandt 1991VP
S. bluensis	JCM 4729	GCA_014650715.1	8.71648	Mason et al. 1963AL
S. bobili	NRRL B-1338	GCA_002154575.1	7.88381	(Waksman and Curtis 1916) Waksman and Henrici 1948AL
S. bohaiensis	11A07	GCM10014304	5.50204	Pan et al. 2015VP
S. boluensis	YC537	GCA_009908195.1	8.03225	Tokatli et al. 2021VP
S. boncukensis	SB3404	GCA_011045075.1	8.12781	Tatar et al. 2021VP
S. bottropensis	ATCC 25435	GCA_000383595.1	8.64772	Waksman 1961AL
S. brasiliensis	JCM 3086	GCA_014647875.1	10.3552	(Falcão de Morais et al. 1966) Goodfellow et al. 1986VP
S. brevispora	DSM 42059	IMG2818991477	7.33492	Zucchi et al. 2012VP
S. broussonetiae	T44	GCA_009796285.1	9.40088	Mo et al. 2020VP
S. bryophytorum	DSM 42138	GCA_017164735.1	7.51681	Li et al. 2016VP
S. bungoensis	DSM 41781	GCA_001514215.1	8.12792	Eguchi et al. 1993VP
S. cacaoi	NRRL B-1220	GCA_002154495.1	7.9723	(Waksman 1932) Waksman and Henrici 1948AL
S. cadmiisoli	ZFG47	GCA_003261055.1	9.88712	Li et al. 2019VP
S. caelestis	JCM 4566	GCA_014650295.1	8.62237	De Boer et al. 1955AL
S. caeruleatus	NRRL B-24802	GCA_001514235.1	9.94393	Zhu et al. 2011VP
S. calidiresistens	DSM 42108	GCM10019483	6.00955	Duan et al. 2014VP
S. calvus	CECT 3271	IMG2863276171	7.72924	Backus et al. 1957AL
S. camponoticapitis	CGMCC 4.7275	GCA_014646115.1	8.00211	Li et al. 2016VP
S. candidus	DSM 40141	IMG2861171287	7.20529	(ex Krassilnikov 1941) Sveshnikova 1986VP
S. caniferus	NBRC 15389	GCM10014139	8.83353	(ex Krassilnikov 1970) Preobrazhenskaya 1986VP
S. canus	DSM 40017	GCA_001514145.1	11.1811	Heinemann et al. 1953AL
S. capillispiralis	DSM 41695	IMG2818991476	8.2031	Mertz and Higgens 1982VP
S. capitiformicae	1H-SSA4	GCA_002214185.1	10.6113	Jiang et al. 2018VP
S. capoamus	JCM 4253	GCA_014654935.1	8.13065	Gonçalves de Lima et al. 1964AL
S. carpinensis	NRRL B-16921	GCA_002154505.1	10.1391	(Falcão de Morais et al. 1971) Goodfellow et al. 1986VP
S. catenulae	NRRL B-2342	GCA_000718015.1	6.81317	Davisson and Finlay 1961AL
S. cavernae	SYSU K10008	GCA_004023625.1	10.1	Fang et al. 2020VP
S. cavourensis	DSM 41795	IMG2818991473	7.46142	Skarbek and Brady 1978AL
S. cellostaticus	DSM 40189	GCA_001513965.1	9.51184	Hamada 1958AL
S. celluloflavus	NRRL B-2493	GCA_000720995.1	8.39732	Nishimura et al. 1953AL
S. cellulosae	JCM 4462	GCA_014655195.1	7.63113	(Krainsky 1914) Waksman and Henrici 1948AL
S. chartreusis	JCM 4570	GCA_014650315.1	9.74539	Leach et al. 1953AL
S. chattanoogensis	NRRL ISP-5002	GCA_001294335.1	8.83904	Burns and Holtman 1959AL
S. chrestomyceticus	NBRC 13444	GCA_003865135.1	9.05489	Canevazzi and Scotti 1959AL
S. chromofuscus	JCM 4354	GCA_014649435.1	8.00956	(Preobrazhenskaya et al. 1957) Pridham et al. 1958AL
S. chryseus	DSM 40420	GCA_005981935.1	6.99827	(Krassilnikov et al. 1965) Pridham 1970AL
S. chumphonensis	KK1-2	GCA_014779715.1	5.62782	Phongsopitanun et al. 2014VP
S. cinereoruber	NRRL ISP-5012	IMG2834008668	7.26234	Corbaz et al. 1957AL
S. cinerochromogenes	JCM 3385	GCA_014648635.1	8.79205	Miyairi et al. 1966AL
S. cinnabarinus	NRRL B-12382	GCA_000715615.1	9.88724	(Ryabova and Preobrazhenskaya 1957) Pridham et al. 1958AL
S. cinnamoneus	ATCC 21532	GCA_002727115.1	7.30544	(Benedict et al. 1952) Witt and Stackebrandt 1991VP
S. cirratus	JCM 4738	GCA_014650775.1	7.02509	Koshiyama et al. 1963AL
S. clavifer	JCM 5059	GCA_014651175.1	7.63262	(Millard and Burr 1926) Waksman 1953AL
S. clavuligerus	ATCC 27064	GCA_005519465.1	8.25029	Higgens and Kastner 1971AL
S. coelicoflavus	NBRC 15399	GCA_003112555.1	8.43112	(ex Ryabova and Preobrazhenskaya 1957) Terekhova 1986VP
S. coeruleorubidus	JCM 4359	GCA_014649455.1	8.98836	(Preobrazhenskaya 1957) Pridham et al. 1958AL
S. collinus	DSM 40129	GCM10019732	8.55374	Lindenbein 1952AL
S. corchorusii	DSM 40340	GCA_001514055.1	9.96294	Ahmad and Bhuiyan 1958AL
S. cremeus	JCM 4362	GCM10018987	7.56116	(Kudrina 1957) Pridham et al. 1958AL
S. crystallinus	JCM 5067	GCM10010394	7.63071	Tresner et al. 1961AL
S. curacoi	DSM 40107	GCA_001513975.1	8.12624	Cataldi 1963AL
S. cyaneochromogenes	MK-45	GCA_003963535.1	10.3099	Tang et al. 2019VP
S. cyaneofuscatus	NRRL B-2570	GCA_000718135.1	7.64004	(Kudrina 1957) Pridham et al. 1958AL
S. cyaneus	CGMCC 4.1671	GCA_004028635.1	9.49855	(Krassilnikov 1941) Waksman 1953AL
S. daghestanicus	JCM 4365	GCA_014649475.1	8.09867	(Sveshnikova 1957) Pridham et al. 1958AL
S. daqingensis	CGMCC 4.7178	GCA_014645895.1	6.31741	Pan et al. 2016VP
S. davaonensis	JCM 4913	GCA_000349325.1	9.22733	Landwehr et al. 2018VP
S. decoyicus	NRRL 2666	GCA_001270575.1	8.32053	(Vavra et al. 1959) Kumar and Goodfellow 2010VP
S. dengpaensis	XZHG99	GCA_002946835.1	8.41074	Li et al. 2018VP
S. diacarni	LHW51701	GCA_003323715.1	7.4087	Li et al. 2019VP
S. diastaticus	JCM 4128	GCM10010494	6.84645	(Krainsky 1914) Waksman and Henrici 1948AL
S. diastatochromogenes	ATCC 12309	GCA_001550305.1	12.0438	(Krainsky 1914) Waksman and Henrici 1948AL
S. djakartensis	JCM 4957	GCA_014651075.1	7.42075	Huber et al. 1962AL
S. durbertensis	DSM 104538	GCM10019488	5.73563	Yu et al. 2018VP
S. dysideae	RV15	GCA_001514305.1	10.4175	Glaeser et al. 2021VP
S. echinatus	CECT 3313	IMG2863298641	9.13874	Corbaz et al. 1957AL
S. echinoruber	JCM 5016	GCA_014651135.1	7.11396	Palleroni et al. 1981VP
S. eurocidicus	ATCC 27428	GCA_002891295.1	7.66052	(Okami et al. 1954) Witt and Stackebrandt 1991VP
S. europaeiscabiei	NRRL B-24443	GCA_000988945.1	9.75389	Bouchek-Mechiche et al. 2000VP
S. eurythermus	JCM 4206	GCA_014649115.1	8.85909	Corbaz et al. 1957AL
S. exfoliatus	NRRL B-2924	GCA_000725545.1	7.61655	(Waksman and Curtis 1916) Waksman and Henrici 1948AL
S. fagopyri	QMT-28	GCA_009498275.1	8.57488	Guo et al. 2020VP
S. filamentosus	ATCC 23958	GCA_008634015.1	7.60471	Okami and Umezawa 1953AL
S. filipinensis	JCM 4369	GCA_014649495.1	8.94075	Ammann et al. 1955AL
S. flaveolus	JCM 4032	GCA_014648815.1	7.60421	(Waksman 1923) Waksman and Henrici 1948AL
S. flaveus	JCM 3035	GCA_014647675.1	9.93186	(Cross et al. 1963) Goodfellow et al. 1986VP
S. flavidovirens	DSM 40150	GCA_000429085.1	6.83247	(Kudrina 1957) Pridham et al. 1958AL
S. flavofungini	JCM 4753	GCA_014650815.1	8.99956	(ex Úri and Békési 1958) Szabó and Preobrazhenskaya 1986VP
S. flavotricini	NRRL B-5419	GCA_000715705.1	6.94443	(Preobrazhenskaya and Sveshnikova 1957) Pridham et al. 1958AL
S. flavovariabilis	NRRL B-16367	GCM10002626	8.4753	(ex Korenyako and Nikitina 1965) Sveshnikova 1986VP
S. flavovirens	CCM 3243	GCM10011439	7.45478	(Waksman 1923) Waksman and Henrici 1948AL
S. fodineus	TW1S1	GCA_001735805.1	9.36533	Kim et al. 2019VP
S. fradiae	NRRL B-1195	GCA_002154445.1	6.04523	(Waksman and Curtis 1916) Waksman and Henrici 1948AL
S. fragilis	NBRC 12862	GCA_003112515.1	6.61422	Anderson et al. 1956AL
S. fulvorobeus	DSM 41455	IMG2852152698	6.46516	Vinogradova and Preobrazhenskaya 1986VP
S. fumanus	JCM 4477	GCA_014655295.1	7.87739	(Sveshnikova 1957) Pridham et al. 1958AL
S. fumigatiscleroticus	JCM 3101	GCA_014647975.1	9.31883	(ex Pridham 1970) Goodfellow et al. 1986VP
S. fuscichromogenes	CGMCC 4.7110	GCA_014645815.1	11.1748	Zhang et al. 2017VP
S. galbus	DSM 40089	GCA_005280195.1	7.57683	Frommer 1959AL
S. gardneri	JCM 4375	GCA_014655085.1	8.86646	(Waksman 1942) Waksman 1961AL
S. gelaticus	JCM 4376	GCA_014649535.1	7.49916	(Waksman 1923) Waksman and Henrici 1948AL
S. geranii	A301	GCA_002954775.1	9.85464	Li et al. 2018VP
S. glaucescens	NRRL B-2706	GCA_002154375.1	8.26102	(Preobrazhenskaya 1957) Pridham et al. 1958AL
S. glauciniger	CGMCC 4.1858	GCA_900188405.1	9.48135	Huang et al. 2004VP
S. globisporus	JCM 4378	GCA_014649555.1	7.96824	(Krassilnikov 1941) Waksman 1953AL
S. goshikiensis	JCM 4640	GCA_014650555.1	8.09854	Niida 1966AL
S. gossypiisoli	TRM 44567	GCA_013433285.1	9.01884	Zhang et al. 2021VP
S. graminilatus	NRRL B-59124	GCA_001418565.1	9.36933	Lee and Whang 2014VP
S. griseoaurantiacus	JCM 4763	GCA_014656015.1	7.33443	(Krassilnikov and Yuan 1965) Pridham 1970AL
S. griseocarneus	JCM 4580	GCA_014655595.1	7.12576	(Benedict et al. 1950) Witt and Stackebrandt 1991VP
S. griseochromogenes	ATCC 14511	GCA_001542625.2	10.3944	Fukunaga 1955AL
S. griseoflavus	JCM 4479	GCA_014649995.1	7.32565	(Krainsky 1914) Waksman and Henrici 1948AL
S. griseofuscus	NRRL B-5429	GCM10002587	8.66207	Sakamoto et al. 1962AL
S. griseoincarnatus	JCM 4381	GCA_014649575.1	7.20726	(Preobrazhenskaya et al. 1957) Pridham et al. 1958AL
S. griseoloalbus	JCM 4480	GCA_014650015.1	7.704	(Kudrina 1957) Pridham et al. 1958AL
S. griseoluteus	JCM 4765	GCA_004784465.1	6.61063	Umezawa et al. 1950AL
S. griseomycini	JCM 4382	GCA_014649595.1	8.01956	(Preobrazhenskaya et al. 1957) Pridham et al. 1958AL
S. griseoruber	DSM 40281	GCA_001514205.1	9.87636	Yamaguchi and Saburi 1955AL
S. griseorubiginosus	DSM 40469	GCA_001514195.1	9.53076	(Ryabova and Preobrazhenskaya 1957) Pridham et al. 1958AL
S. griseosporeus	JCM 4766	GCA_014656055.1	7.88456	Niida and Ogasawara 1960AL
S. griseoviridis	JCM 4250	GCA_014649155.1	7.54734	Anderson et al. 1956AL
S. griseus	NCTC 13033	GCA_900460065.1	8.24321	(Krainsky 1914) Waksman and Henrici 1948AL
S. guanduensis	CGMCC 4.2022	GCA_900103985.1	7.94214	Xu et al. 2006VP
S. hainanensis	DSM 41900	GCA_004348415.1	7.82754	Jiang et al. 2007VP
S. halstedii	NRRL ISP-5068	GCA_000720535.1	7.48478	(Waksman and Curtis 1916) Waksman and Henrici 1948AL
S. harbinensis	CGMCC 4.7047	GCA_900116145.1	5.60718	Liu et al. 2013VP
S. hawaiiensis	ATCC 12236	GCM10008173	8.5716	Cron et al. 1956AL
S. helvaticus	DSM 40431	GCA_005981965.1	7.48014	(Krassilnikov et al. 1965) Pridham 1970AL
S. himastatinicus	ATCC 53653	GCA_000158915.1	10.6508	Kumar and Goodfellow 2008VP
S. hiroshimensis	JCM 4586	GCA_014650335.1	7.49398	(Shinobu 1955) Witt and Stackebrandt 1991VP
S. hirsutus	NRRL B-2713	GCA_001418415.1	8.29231	Ettlinger et al. 1958AL
S. hokutonensis	R1-NS-10	GCA_000376565.1	11.4381	Yamamura et al. 2014VP
S. hoynatensis	KCTC 29097	GCA_003626535.1	7.01726	Veyisoglu and Sahin 2014VP
S. huasconensis	HST28	GCA_004010275.1	8.33468	Cortés-albayay et al. 2019VP
S. humidus	JCM 4386	GCA_014649655.1	9.39328	Nakazawa and Shibata 1956AL
S. hyaluromycini	NBRC 110483	GCA_002217755.1	11.1335	Harunari et al. 2016VP
S. hydrogenans	JCM 4771	GCA_014656075.1	8.74009	Lindner et al. 1958AL
S. hygroscopicus	NBRC 13472	GCA_001553455.1	9.22426	(Jensen 1931) Yüntsen et al. 1956AL
S. iakyrus	NRRL ISP-5482	GCA_000717055.1	8.83125	de Querioz and Albert 1962AL
S. indicus	CGMCC 4.5727	GCA_900100315.1	7.95058	Luo et al. 2011VP
S. indonesiensis	DSM 41759	GCA_018138705.1	11.2656	Sembiring et al. 2001VP
S. inhibens	NEAU-D10	GCA_003389455.1	9.19001	Jin et al. 2019VP
S. inusitatus	JCM 4988	GCA_014651115.1	7.60693	Hasegawa et al. 1978AL
S. iranensis	DSM 41954	GCM10015087	11.7137	Hamedi et al. 2010VP
S. janthinus	JCM 4387	GCA_014649675.1	9.06874	(Artamonova and Krassilnikov 1960) Pridham 1970AL
S. javensis	DSM 41764	GCA_016103505.1	10.4957	Sembiring et al. 2001VP
S. jeddahensis	G25	GCA_001642995.1	8.17895	Röttig et al. 2017VP
S. kanamyceticus	NRRL B-2535	GCA_001418465.1	9.52387	Okami and Umezawa 1957AL
S. kasugaensis	BCRC 12349	GCM10005262	8.94425	Hamada et al. 1995VP
S. katrae	NRRL ISP-5550	GCA_000966975.1	7.95156	Gupta and Chopra 1963AL
S. kebangsaanensis	SUK12	GCA_001906585.1	7.97901	Sarmin et al. 2013VP
S. klenkii	KCTC 29202	GCA_003626645.1	7.97042	Veyisoglu and Sahin 2015VP
S. koyangensis	VK-A60	GCA_003428925.1	6.97248	Lee et al. 2005VP
S. kronopolitis	CGMCC 4.7323	GCA_014646275.1	7.5785	Liu et al. 2016VP
S. kurssanovii	JCM 4388	GCA_014649695.1	7.927	(Preobrazhenskaya et al. 1957) Pridham et al. 1958AL
S. lacrimifluminis	CGMCC 4.7272	GCA_014646095.1	8.72576	Zhang et al. 2016VP
S. lanatus	JCM 4588	GCA_014655715.1	9.86981	Frommer 1959AL
S. lasiicapitis	CGMCC 4.7349	GCA_014646335.1	9.41591	Ye et al. 2017VP
S. lateritius	JCM 4389	GCA_014649715.1	7.44756	(Sveshnikova 1957) Pridham et al. 1958AL
S. laurentii	ATCC 31255	GCA_002355495.1	7.75638	Trejo et al. 1979AL
S. lavendofoliae	JCM 4391	GCA_014649735.1	6.93004	(Kuchaeva et al. 1961) Pridham 1970AL
S. leeuwenhoekii	C34	GCA_001013905.1	7.84326	Busarakam et al. 2014VP
S. lilacinus	NRRL B-1968	GCA_000715685.1	7.33587	(Nakazawa et al. 1956) Witt and Stackebrandt 1991VP
S. lincolnensis	NRRL 2936	GCA_001685355.1	9.9641	Mason et al. 1963AL
S. litmocidini	JCM 4394	GCA_014649755.1	7.70793	(Ryabova and Preobrazhenskaya 1957) Pridham et al. 1958AL
S. lomondensis	JCM 4866	GCA_014651035.1	8.48674	Johnson and Dietz 1969AL
S. lonarensis	NCL 716	GCM10018251	5.80616	Sharma et al. 2016VP
S. longisporoflavus	JCM 4396	GCA_014649775.1	9.48148	Waksman 1953AL
S. longispororuber	JCM 4784	GCA_014656095.1	8.80085	Waksman 1953AL
S. longwoodensis	DSM 41677	GCA_001514125.1	8.07958	Prosser and PALleroni 1981VP
S. lucensis	JCM 4490	GCA_014650035.1	7.48454	Arcamone et al. 1957AL
S. lunaelactis	MM109	GCA_003054555.1	8.27557	Maciejewska et al. 2015VP
S. lushanensis	NRRL B-24994	GCA_001700515.1	7.36384	Zhang et al. 2015VP
S. luteireticuli	JCM 4788	GCM10010357	7.70132	(ex Katoh and Arai 1957) Hatano et al. 2003VP
S. luteogriseus	DSM 40483	GCM10019745	8.40969	Schmitz et al. 1964AL
S. lydicus	ATCC 25470	GCA_004125245.1	7.66469	De Boer et al. 1956AL
S. malachitofuscus	JCM 4493	GCA_014650055.1	7.49282	(ex Preobrazhenskaya et al. 1964) Preobrazhenskaya and Terekhova 1986VP
S. mashuensis	JCM 4059	GCA_014654785.1	6.99226	(Sawazaki et al. 1955) Witt and Stackebrandt 1991VP
S. massasporeus	JCM 4139	GCA_014648995.1	8.76885	Shinobu and Kawato 1959AL
S. megasporus	NRRL B-16372	GCA_000718985.1	5.66793	(ex Krassilnikov et al. 1968) Agre 1986VP
S. melanosporofaciens	DSM 40318	GCA_900105695.1	10.3995	Arcamone et al. 1959AL
S. mesophilus	YC504	GCA_011044995.1	8.74467	Tokatli et al. 2021VP
S. microflavus	JCM 4496	GCA_014650075.1	8.22883	(Krainsky 1914) Waksman and Henrici 1948AL
S. milbemycinicus	NRRL 5739	GCA_002154605.1	11.3619	Kumar and Goodfellow 2010VP
S. mimosae	3MP-10	GCM10019306	6.95139	Klykleung et al. 2020VP
S. minutiscleroticus	JCM 4790	GCA_014650875.1	9.21321	(Thirumalachar 1965) Pridham 1970AL
S. misionensis	DSM 40306	GCA_900104815.1	8.18279	Cercos et al. 1962AL
S. mobaraensis	DSM 40847	GCM10001325	7.2473	(Nagatsu and Suzuki 1963) Witt and Stackebrandt 1991VP
S. monomycini	NRRL B-24309	GCA_000715845.1	8.82327	Gauze and Terekhova 1986VP
S. montanus	NEAU-C151	GCM10019295	9.87631	Jiang et al. 2020VP
S. mordarskii	JCM 5052	GCM10010390	10.0768	Kumar and Goodfellow 2008VP
S. morookaense	DSM 40503	GCA_013030945.1	7.2356	corrig. (Locci and Schofield 1989) Witt and Stackebrandt 1991VP
S. murinus	NRRL B-2286	GCA_002154555.1	7.79554	Frommer 1959AL
S. mutabilis	JCM 4400	GCA_014649815.1	7.52589	(Preobrazhenskaya and Ryabova 1957) Pridham et al. 1958AL
S. mutomycini	NRRL B-65393	GCA_001700505.1	6.87185	Gauze and Maximova 1986VP
S. nanshensis	SCSIO 01066	GCA_001751275.1	7.39192	Tian et al. 2009VP
S. narbonensis	JCM 4147	GCA_014649015.1	7.48486	Corbaz et al. 1955AL
S. netropsis	CECT 3265	IMG2863263905	7.82491	(Finlay et al. 1951) Witt and Stackebrandt 1991VP
S. neyagawaensis	NRRL B-3092	GCA_001418645.1	8.96816	Yamamoto et al. 1960AL
S. niger	NRRL B-3857	GCA_000718305.1	8.20342	(Thirumalachar 1955) Goodfellow et al. 1986VP
S. nitrosporeus	JCM 4598	GCA_014650375.1	7.58877	Okami 1952AL
S. niveiscabiei	NRRL B-24457	GCA_001419795.1	9.37749	Park et al. 2003VP
S. niveus	NRRL 2466	GCA_001723055.1	8.06353	Smith et al. 1956AL
S. noboritoensis	JCM 4557	GCM10010318	8.73214	Isono et al. 1957AL
S. nodosus	ATCC 14899	GCA_000819545.1	7.44876	Trejo 1961AL
S. nojiriensis	JCM 3382	GCA_014648615.1	8.69847	Ishida et al. 1967AL
S. noursei	ATCC 11455	GCA_001704275.1	9.47823	Brown et al. 1953AL
S. ochraceiscleroticus	NRRL ISP-5594	GCA_000720485.1	8.13508	Pridham 1970AL
S. olivaceiscleroticus	JCM 4805	GCM10010361	8.49218	Pridham 1970AL
S. olivaceus	NRRL B-3009	GCA_000721235.1	8.30714	(Waksman 1923) Waksman and Henrici 1948AL
S. olivochromogenes	DSM 40451	GCA_001514115.1	11.2795	(Waksman 1923) Waksman and Henrici 1948AL
S. olivoverticillatus	CECT 3266	IMG2845415157	5.39891	(Shinobu 1956) Witt and Stackebrandt 1991VP
S. omiyaensis	JCM 4806	GCA_014650895.1	8.28075	Umezawa and Okami 1950AL
S. orinoci	NRRL B-3379	GCA_003121295.1	7.24957	(Cassinelli et al. 1967) Witt and Stackebrandt 1991VP
S. oryzae	S16-07	GCA_017676365.1	7.48948	Mingma et al. 2016VP
S. oryziradicis	NEAU-C40	GCA_005047355.1	11.1655	Li et al. 2020VP
S. otsuchiensis	OTB305	GCA_004305975.1	6.00573	Terahara et al. 2019VP
S. pactum	ATCC 27456	GCA_016031615.1	7.54364	Bhuyan et al. 1962AL
S. palmae	JCM 31289	GCA_004684805.1	7.32976	Sujarit et al. 2016VP
S. paludis	GSSD-12	GCA_003344965.1	8.16403	Zhao et al. 2020VP
S. paradoxus	DSM 43350	IMG2861534081	8.35336	Goodfellow et al. 1986VP
S. parvulus	JCM 4068	GCA_014648855.1	7.43369	corrig. Waksman and Gregory 1954AL
S. parvus	JCM 4069	GCA_014648875.1	7.76146	(Krainsky 1914) Waksman and Henrici 1948AL
S. pathocidini	NRRL B-24287	GCA_001418495.1	5.43047	(Nagatsu et al. 1962) Labeda et al. 2014VP
S. paucisporeus	CGMCC 4.2025	GCA_900142575.1	7.89346	Xu et al. 2006VP
S. peucetius	NRRL WC-3868	GCA_000725565.1	9.21301	Grein et al. 1963AL
S. phaeochromogenes	NRRL B-1248	GCA_001418655.1	10.6358	(Conn 1917) Waksman 1957AL
S. phaeofaciens	JCM 4814	GCA_001315485.1	5.2474	Maeda et al. 1952AL
S. phaeolivaceus	GY16	GCA_009184865.1	9.82552	Mo et al. 2020VP
S. phaeoluteigriseus	DSM 41896	GCA_001896135.2	8.35441	Goodfellow et al. 2008VP
S. pharetrae	CZA14	GCM10005053	8.2	Le Roes and Meyers 2005VP
S. phyllanthi	TISTR 2346	GCM10012968	10.0238	Klykleung et al. 2016VP
S. pilosus	JCM 4403	GCA_014649835.1	7.36893	Ettlinger et al. 1958AL
S. pini	PL19	GCA_900114215.1	6.12713	Madhaiyan et al. 2016VP
S. platensis	DSM 40041	GCA_002119195.1	8.12342	Tresner and Backus 1956AL
S. pluripotens	MUSC 135	GCA_000802245.2	7.09341	Lee et al. 2014VP
S. polychromogenes	JCM 4505	GCM10010302	8.25778	Hagemann et al. 1964AL
S. polygonati	CGMCC 4.7237	GCM10011582	8.17955	Guo et al. 2016VP
S. poonensis	JCM 4815	GCA_014650915.1	8.29352	(Thirumalachar 1960) Pridham 1970AL
S. populi	A249	GCA_002911015.1	9.28231	Wang et al. 2018VP
S. prasinopilosus	NRRL B-2711	GCA_001419695.1	6.3086	Ettlinger et al. 1958AL
S. prasinus	NRRL B-2712	GCA_001419705.1	7.26428	Ettlinger et al. 1958AL
S. prunicolor	NBRC 13075	GCA_000367365.1	11.3767	(Ryabova and Preobrazhenskaya 1957) Pridham et al. 1958AL
S. pseudogriseolus	NRRL B-3288	GCA_002154585.1	7.10146	Okami and Umezawa 1955AL
S. pseudovenezuelae	DSM 40212	GCA_001513955.1	9.31189	(Kuchaeva et al. 1961) Pridham 1970AL
S. puniceus	NRRL B-2895	GCM10002591	7.90236	Patelski 1951AL
S. puniciscabiei	DSM 41929	IMG2811994877	8.89747	Park et al. 2003VP
S. purpurascens	JCM 4509	GCA_014650155.1	9.111	Lindenbein 1952AL
S. purpureus	JCM 3172	GCA_014648195.1	7.29163	(Matsumae and Hata 1968) Goodfellow et al. 1986VP
S. qinglanensis	CGMCC 4.6825	GCA_900111245.1	6.93291	Hu et al. 2012VP
S. qinzhouensis	SSL-25	GCA_007856155.1	7.86628	Zhu et al. 2020VP
S. racemochromogenes	JCM 4407	GCM10017750	7.18025	Sugai 1956AL
S. radiopugnans	CGMCC 4.3519	GCA_900110735.1	5.86344	Mao et al. 2007VP
S. rapamycinicus	NRRL 5491	GCA_003675955.1	12.2279	Kumar and Goodfellow 2008VP
S. reniochalinae	LHW50302	GCA_003323735.1	7.43056	Li et al. 2019VP
S. resistomycificus	DSM 40133	GCA_001514265.1	8.86806	Lindenbein 1952AL
S. reticuliscabiei	NRRL B-24446	GCA_002154675.1	9.72312	Bouchek-Mechiche et al. 2000VP
S. rhizosphaericola	1AS2c	GCA_004794175.1	7.04686	Vargas Hoyos et al. 2019VP
S. rhizosphaericus	NRRL B-24304	GCA_002155885.1	11.3184	corrig. Sembiring et al. 2001VP
S. rimosus	ATCC 10970	GCA_008704655.1	9.03916	Sobin et al. 1953AL
S. rishiriensis	NBRC 13407	GCA_003112535.1	8.87139	Kawaguchi et al. 1965AL
S. rochei	NRRL B-2410	GCA_002155895.1	7.50236	Berger et al. 1953AL
S. roseicoloratus	TRM 44457	GCA_004117935.1	7.34897	Zhang et al. 2020VP
S. roseifaciens	MBT76	GCA_001445655.1	8.34359	van der Aart et al. 2019VP
S. roseofulvus	JCM 4334	GCM10017562	7.92316	(Preobrazhenskaya 1957) Pridham et al. 1958AL
S. roseolilacinus	JCM 4335	GCA_014649335.1	6.56728	(Preobrazhenskaya and Sveshnikova 1957) Pridham et al. 1958AL
S. roseolus	JCM 4411	GCA_014649855.1	7.78938	(Preobrazhenskaya and Sveshnikova 1957) Pridham et al. 1958AL
S. roseoviridis	JCM 4414	GCM10017752	7.19048	(Preobrazhenskaya 1957) Pridham et al. 1958AL
S. ruber	JCM 3131	GCA_014648075.1	7.63394	(Thirumalachar 1955) Goodfellow et al. 1986VP
S. rubidus	CGMCC 4.2026	GCA_900110255.1	8.70959	Xu et al. 2006VP
S. rubiginosohelvolus	JCM 4415	GCA_014649875.1	7.29285	(Kudrina 1957) Pridham et al. 1958AL
S. rubrisoli	CGMCC 4.7025	GCM10017768	7.00381	Guo et al. 2015VP
S. scabichelini	HC44	GCA_011045015.1	10.8401	Gencbay et al. 2021VP
S. scabiei	NRRL B-16523	GCA_001005405.1	9.6116	corrig. (ex Thaxter 1891) Lambert and Loria 1989VP
S. sclerotialus	NRRL ISP-5269	GCA_000720555.1	7.95804	Pridham 1970AL
S. scopuliridis	RB72	GCA_003073355.1	7.70239	Farris et al. 2011VP
S. sedi	JCM 16909	GCA_006335015.1	6.38232	Li et al. 2009VP
S. seoulensis	NRRL B-24310	GCA_000725795.1	6.17113	Chun et al. 1997VP
S. showdoensis	JCM 4830	GCM10019017	8.2062	Nishimura et al. 1964AL
S. silaceus	NRRL B-24166	GCA_001419745.1	8.51822	Labeda et al. 2009VP
S. sindenensis	JCM 4164	GCA_014649035.1	7.3139	Nakazawa and Fujii 1957AL
S. sioyaensis	DSM 40032	GCA_004122735.1	7.6058	Nishimura et al. 1961AL
S. smyrnaeus	DSM 42105	GCA_017676345.1	7.80582	Tatar et al. 2014VP
S. solisilvae	HNM0141	GCA_015689475.1	11.2392	Zhou et al. 2017VP
S. somaliensis	DSM 40738	GCA_000258595.1	5.02023	(Brumpt 1906) Waksman and Henrici 1948AL
S. sparsogenes	DSM 40356	GCA_001969965.1	9.42417	Owen et al. 1963AL
S. specialis	GW41-1564	GCA_001493375.1	5.69938	Kämpfer et al. 2008VP
S. spectabilis	CECT 3146	IMG2863231158	10.4214	Mason et al. 1961AL
S. speibonae	NRRL B-24240	GCA_000715605.1	8.48977	Meyers et al. 2003VP
S. spinoverrucosus	JCM 5077	GCA_014651195.1	8.94333	Diab and al-Gounaim 1982VP
S. spiralis	JCM 3302	GCA_014654675.1	9.49206	(Falcão de Morais 1970) Goodfellow et al. 1986VP
S. spiroverticillatus	JCM 4609	GCA_014650415.1	9.37971	Shinobu 1958AL
S. spongiae	NBRC 106415	GCM10012966	11.0482	Khan et al. 2011VP
S. spongiicola	HNM0071	GCA_003122365.1	6.93345	Huang et al. 2016VP
S. sporangiiformans	NEAU-SSA 1	GCM10019294	10.0136	Zhao et al. 2020VP
S. spororaveus	NBRC 15456	GCA_016755875.1	8.55392	(ex Krassilnikov 1970) Preobrazhenskaya 1986VP
S. stelliscabiei	DSM 41803	GCA_014873495.1	10.1368	Bouchek-Mechiche et al. 2000VP
S. subrutilus	JCM 4834	GCA_014650935.1	7.63973	Arai et al. 1964AL
S. sulfonofaciens	JCM 5069	GCA_014656295.1	8.35882	Miyadoh et al. 1983VP
S. sulphureus	DSM 40104	GCA_000381025.1	6.86351	(Gasperini 1894) Waksman 1953AL
S. swartbergensis	HMC13	GCA_002148965.1	8.97303	Le Roes-Hill et al. 2018VP
S. tailanensis	TRM68348	GCA_008386495.1	9.68124	Sun et al. 2020VP
S. tanashiensis	JCM 4086	GCA_014648895.1	8.71482	Hata et al. 1952AL
S. tauricus	JCM 4837	GCA_014650955.1	9.38882	(ex Ivanitskaya et al. 1966) Sveshnikova 1986VP
S. tendae	JCM 4610	GCA_014650435.1	8.59452	Ettlinger et al. 1958AL
S. termitum	JCM 4518	GCA_014650175.1	6.89924	Duché et al. 1951AL
S. thermodiastaticus	JCM 4840	GCA_014656135.1	5.90387	(Bergey et al. 1923) Waksman 1953AL
S. thermovulgaris	NRRL B-12375	GCA_002155915.1	5.88215	Henssen 1957AL
S. tirandamycinicus	HNM0039	GCA_003097515.1	7.03878	Huang et al. 2019VP
S. torulosus	NRRL B-3889	GCA_001419765.1	9.61807	Lyons and Pridham 1971AL
S. toxytricini	JCM 4421	GCA_014649915.1	6.95414	(Preobrazhenskaya and Sveshnikova 1957) Pridham et al. 1958AL
S. tricolor	NRRL B-16925	GCA_002155905.1	8.6483	(Wollenweber 1920) Waksman 1961AL
S. triticagri	NEAU-YY421	GCA_003429565.1	7.23674	Han et al. 2020VP
S. triticirhizae	NEAU-YY642	GCA_003696235.1	6.38002	Han et al. 2020VP
S. triticisoli	NEAU DSCPA1-4-4	GCA_003270085.1	6.6392	Tian et al. 2018VP
S. tubercidicus	NBRC 13090	GCM10014112	7.65611	Nakamura 1961AL
S. tuirus	JCM 4255	GCA_014701095.1	7.30093	Albert and Malaquias de Querioz 1963AL
S. tyrosinilyticus	CGMCC 4.7201	GCA_014646055.1	8.21811	Zhao et al. 2015VP
S. umbrinus	JCM 4521	GCA_014650195.1	11.4554	(Sveshnikova 1957) Pridham et al. 1958AL
S. ureilyticus	YC419	GCA_011045025.1	10.1902	Tokatli et al. 2021VP
S. variegatus	NRRL B-16380	GCA_000955965.1	8.49634	Sveshnikova and Timuk 1986VP
S. varsoviensis	NRRL B-3589	GCA_001270595.1	8.48214	Kurylowicz and Woznicka 1967AL
S. venezuelae	ATCC 10712	GCA_008639165.1	7.94065	Ehrlich et al. 1948AL
S. verrucosisporus	PCU 3243	GCM10007481	5.9332	Phongsopitanun et al. 2016VP
S. vietnamensis	GIM4.0001	GCA_000830005.1	8.839	Zhu et al. 2007VP
S. vinaceus	ATCC 27476	GCA_008704935.1	7.40958	Jones 1952AL
S. violaceochromogenes	JCM 4530	GCA_014650235.1	8.55438	(Ryabova and Preobrazhenskaya 1957) Pridham 1970AL
S. violaceorubidus	NRRL B-16381	GCA_000717995.1	7.4173	Terekhova 1986VP
S. violaceus	NRRL B-2867	GCA_000715635.1	9.89419	(Rossi Doria 1891) Waksman 1953AL
S. violaceusniger	NBRC 13459	GCA_005405945.1	11.341	corrig. (Waksman and Curtis 1916) Pridham et al. 1958AL
S. violarus	CECT 3237	IMG2824309123	8.8707	(Artamonova and Krassilnikov 1960) Pridham 1970AL
S. violascens	JCM 4424	GCA_014649955.1	8.81259	(Preobrazhenskaya and Sveshnikova 1957) Pridham et al. 1958AL
S. violens	NRRL ISP-5597	GCA_000717745.1	7.67442	(Kalakoutskii and Krassilnikov 1960) Goodfellow et al. 1987VP
S. virginiae	NRRL ISP-5094	GCA_000720455.1	8.04536	Grundy et al. 1952AL
S. viridiviolaceus	JCM 4855	GCA_014650995.1	8.83508	(Ryabova and Preobrazhenskaya 1957) Pridham et al. 1958AL
S. viridosporus	NRRL 2414	GCA_002078235.1	7.92337	Pridham et al. 1958AL
S. vitaminophilus	ATCC 31673	GCA_001445835.1	6.32827	corrig. (Shomura et al. 1983) Goodfellow et al. 1986VP
S. wedmorensis	NRRL 3426	GCA_000716445.1	9.08305	(ex Milard and Burr 1926) Preobrazhenskaya 1986VP
S. werraensis	JCM 4860	GCA_014656175.1	7.0539	Wallhäusser et al. 1964AL
S. wuyuanensis	CGMCC 4.7042	GCA_900103455.1	7.76948	Zhang et al. 2013VP
S. xanthochromogenes	JCM 4612	GCA_014650455.1	8.47761	Arishima et al. 1956AL
S. xantholiticus	JCM 4863	GCA_014651015.1	7.54982	(Konev and Tsyganov 1962) Pridham 1970AL
S. xanthophaeus	NRRL B-5414	GCA_000725805.1	8.34164	Lindenbein 1952AL
S. xiamenensis	318	GCA_000993785.3	5.75636	Xu et al. 2009VP
S. xinghaiensis	S187	GCA_000220705.2	6.89238	Zhao et al. 2009VP
S. yaanensis	CGMCC 4.7035	GCM10017766	7.74714	Zheng et al. 2013VP
S. yanglinensis	CGMCC 4.2023	GCA_900107965.1	9.2676	Xu et al. 2006VP
S. yangpuensis	fd2-tb	GCA_001005295.1	7.38511	Tang et al. 2016VP
S. yanii	JCM 3331	GCM10010192	10.2359	Liu et al. 2005VP
S. yatensis	DSM 41771	GCA_018069625.1	10.004	Saintpierre et al. 2003VP
S. yeochonensis	CN732	GCA_000745345.1	7.55102	Kim et al. 2004VP
S. yokosukanensis	DSM 40224	GCA_001514035.1	9.82119	Nakamura 1961AL
S. yunnanensis	CGMCC 4.3555	GCA_900142595.1	9.04604	Zhang et al. 2003VP
S. zagrosensis	CECT 8305	IMG2863307210	8.51227	Mohammadipanah et al. 2014VP
S. zaomyceticus	JCM 4864	GCA_014656215.1	8.03296	Hinuma 1954AL
S. zhaozhouensis	CGMCC 4.7095	GCA_900230195.1	6.31583	He et al. 2014VP
S. zhihengii	YIM T102	GCA_016919245.1	9.39902	Huang et al. 2017VP
S. zinciresistens	K42	GCA_000225525.2	7.98463	Lin et al. 2011VP

## Sheet: ST2
Supplementary Table 2: The detailed information of genomes removed from basic genome dataset (BGD).
Species name	Strain number (type)	Accession number	Citation	Reason for data removal
S. asiaticus	DSM 41761	GCA_018138715.1	Sembiring et al. 2001VP	The ANI shared with other species having priority of publiction is > 95%.
S. indonesiensis	DSM 41759	GCA_018138705.1	Sembiring et al. 2001VP
S. javensis	DSM 41764	GCA_016103505.1	Sembiring et al. 2001VP
S. stelliscabiei	DSM 41803	GCA_014873495.1	Bouchek-Mechiche et al. 2000VP
S. yatensis	DSM 41771	GCA_018069625.1	Saintpierre et al. 2003VP
S. mordarskii	JCM 5052	GCM10010390	Kumar and Goodfellow 2008VP
S. melanosporofaciens	DSM 40318	GCA_900105695.1	Arcamone et al. 1959AL
S. albaduncus	CECT 3226	IMG2863249894	Tsukiura et al. 1964AL
S. variegatus	NRRL B-16380	GCA_000955965.1	Sveshnikova and Timuk 1986VP
S. griseofuscus	NRRL B-5429	GCM10002587	Sakamoto et al. 1962AL
S. violaceochromogenes	JCM 4530	GCA_014650235.1	(Ryabova and Preobrazhenskaya 1957) Pridham 1970AL
S. asterosporus	DSM 41452	GCM10012725	(ex Krassilnikov 1970) Preobrazhenskaya 1986VP
S. kasugaensis	BCRC 12349	GCM10005262	Hamada et al. 1995VP
S. niger	NRRL B-3857	GCA_000718305.1	(Thirumalachar 1955) Goodfellow et al. 1986VP
S. pharetrae	CZA14	GCM10005053	Le Roes and Meyers 2005VP
S. prasinus	NRRL B-2712	GCA_001419705.1	Ettlinger et al. 1958AL	The number of universal single copy marker genes (40, SpecI) extracted is < 38.
S. phaeoluteigriseus	DSM 41896	GCA_001896135.2	Goodfellow et al. 2008VP
S. altiplanensis	HST21	GCA_003719395.1	Cortés-Albayay et al. 2019VP
S. avermitilis	ATCC 31267	GCA_005405985.1	(ex Burg et al. 1979) Kim and Goodfellow 2002VP
S. badius	JCM 4350	GCA_014649415.1	(Kudrina 1957) Pridham et al. 1958AL
S. himastatinicus	ATCC 53653	GCA_000158915.1	Kumar and Goodfellow 2008VP
S. cinnabarinus	NRRL B-12382	GCA_000715615.1	(Ryabova and Preobrazhenskaya 1957) Pridham et al. 1958AL
S. lilacinus	NRRL B-1968	GCA_000715685.1	(Nakazawa et al. 1956) Witt and Stackebrandt 1991VP
S. bikiniensis	NRRL ISP-5581	GCA_000716245.1	Johnstone and Waksman 1947AL
S. speibonae	NRRL B-24240	GCA_000715605.1	Meyers et al. 2003VP
S. varsoviensis	NRRL B-3589	GCA_001270595.1	Kurylowicz and Woznicka 1967AL
S. bobili	NRRL B-1338	GCA_002154575.1	(Waksman and Curtis 1916) Waksman and Henrici 1948AL
S. geranii	A301	GCA_002954775.1	Li et al. 2018VP
S. violaceus	NRRL B-2867	GCA_000715635.1	(Rossi Doria 1891) Waksman 1953AL
S. phaeofaciens	JCM 4814	GCA_001315485.1	Maeda et al. 1952AL

## Sheet: ST3
Supplementary Table 3: The grouping information of eight clades accommodated 373 Streptomyces genomes in the reference species tree.
Clade	Genome number	Genomes
C1	1	GCM10010494
C2	2	GCA_003428925.1 GCA_004195735.1
C3	18	GCA_003429565.1 GCA_009908195.1 GCA_011044995.1 GCA_900100315.1 GCA_014656095.1 IMG2863231158 GCA_000720475.1 GCA_014649395.1 GCA_014646335.1 GCA_014650815.1 GCA_000716675.1 GCA_014649775.1 GCA_001419745.1 GCA_001418465.1 GCA_001418325.1 GCA_001418385.1 GCA_004010275.1 GCA_004212445.1
C4	159	GCA_014656295.1 GCA_001642995.1 GCA_014650875.1 GCM10019294 GCM10019295 GCA_011045015.1 GCA_011045025.1 GCA_014647675.1 GCA_014650955.1 GCA_001418335.1 GCA_014650195.1 GCA_001418655.1 GCA_002154675.1 GCA_001418565.1 GCA_014646095.1 GCA_002911015.1 GCA_000376565.1 GCA_000367365.1 GCA_014645835.1 GCA_002946835.1 GCA_009498275.1 GCA_001514115.1 GCA_001550305.1 GCA_004023625.1 GCA_003112515.1 GCA_014…
C5	36	GCA_900103455.1 GCA_003097515.1 GCA_003122365.1 GCA_016919245.1 GCA_014651015.1 GCA_014649695.1 GCA_007856155.1 GCA_014651115.1 GCA_005519465.1 GCA_014649735.1 GCA_002154445.1 GCA_000258595.1 GCA_014649335.1 GCA_014648195.1 GCA_014649715.1 GCM10019017 GCM10017752 GCA_004117935.1 GCA_002355495.1 GCA_014650175.1 GCA_014656075.1 GCA_014649855.1 GCA_008634015.1 GCA_014650895.1 GCM10017562 IMG28340086…
C6	56	GCM10010318 GCM10010394 GCA_014649955.1 GCA_014650455.1 GCA_014650775.1 GCA_014650555.1 GCA_008704935.1 GCA_014649915.1 GCM10010302 GCA_000966975.1 GCA_000725805.1 GCA_014650935.1 GCA_014650695.1 GCA_014648615.1 GCA_016755875.1 GCA_001953875.1 GCM10017750 GCA_001005295.1 GCA_000715705.1 GCA_000720455.1 GCA_003054555.1 GCA_001723055.1 GCA_014646115.1 GCA_003344965.1 GCA_001700515.1 GCA_003073355.1…
C7	15	GCA_014654785.1 GCA_014655595.1 GCM10010357 GCM10001325 GCA_003121295.1 GCA_013030945.1 GCA_002727115.1 GCA_014648775.1 IMG2845415157 GCM10010319 IMG2863263905 GCA_002891295.1 GCA_003626645.1 GCA_014650335.1 GCA_001445655.1
C8	86	IMG2863307210 GCM10010361 GCA_000720555.1 GCA_000717745.1 GCA_000720485.1 GCA_000715845.1 GCA_003865135.1 GCA_008704655.1 GCA_000725565.1 GCA_000720995.1 GCA_000718015.1 GCA_003389455.1 GCA_001294335.1 GCA_004122735.1 GCM10014139 GCA_001270575.1 GCA_014646275.1 GCA_002154415.1 GCM10014112 GCA_002119195.1 GCA_004125245.1 GCA_014648695.1 GCA_001704275.1 GCA_900142595.1 GCA_001418495.1 GCA_004684805…

## Sheet: ST4
Supplementary Table 4: The information of 100 representative genome datasets (RGDs). Each dataset contains 64 Streptomyces genomes.
RGD_ID	Genomes
RGD001	GCA_017646345.1 GCA_003270085.1 GCM10010357 GCA_014651015.1 GCA_000718015.1 GCA_000349325.1 GCA_014650815.1 GCA_001270575.1 IMG2811994877 GCA_000376565.1 GCA_004195735.1 GCA_014648775.1 GCA_000718135.1 GCA_000719135.1 GCA_000716645.1 GCA_001419795.1 GCA_001294335.1 GCM10017768 GCA_002214185.1 GCA_005981935.1 GCA_000725805.1 GCA_001514065.1 GCA_014656015.1 GCA_000717025.1 GCM10017750 GCM10010361 G…
RGD002	GCA_014648875.1 GCA_014649355.1 GCA_001418565.1 GCM10010319 GCA_014649875.1 GCA_004195735.1 GCA_003429565.1 GCA_000719135.1 GCA_002214185.1 GCA_014649555.1 GCA_001294335.1 GCA_002911015.1 GCA_016919245.1 GCA_014649835.1 GCA_014650555.1 GCA_900112355.1 GCA_001514055.1 GCA_014648815.1 GCA_014648075.1 GCA_013030945.1 GCA_014650475.1 GCA_003261055.1 GCA_000717995.1 GCA_001418645.1 GCA_014646335.1 GCA…
RGD003	GCA_004117935.1 GCA_002119195.1 GCM10017766 GCA_014650295.1 GCA_004305975.1 GCA_000376565.1 IMG2811994877 GCM10012964 GCA_001514125.1 GCA_003268645.1 GCA_003428925.1 GCA_014650995.1 GCA_001642995.1 GCA_014654785.1 GCA_900188405.1 GCA_014650715.1 IMG2845415157 GCA_001906585.1 GCA_001514195.1 GCA_000717025.1 GCA_016031615.1 GCA_014649915.1 GCA_014646055.1 GCA_005981965.1 GCA_014650895.1 GCA_0176463…
RGD004	GCA_001700505.1 IMG2818991477 GCA_000718015.1 GCA_014655715.1 GCA_014648875.1 GCA_000349325.1 GCA_900230195.1 GCA_001270575.1 GCA_000376565.1 GCA_014647875.1 GCM10010318 GCA_004195735.1 GCA_002154445.1 GCA_014649495.1 GCA_000716645.1 GCM10014139 GCA_001642995.1 GCM10002591 GCA_000715705.1 GCA_014655085.1 GCA_014656015.1 GCA_001445655.1 GCA_016031615.1 GCA_014655295.1 GCA_003696235.1 GCM10019017 G…
RGD005	GCA_014645895.1 GCA_900142575.1 GCA_014645835.1 GCA_014650295.1 GCA_014650375.1 GCA_014655595.1 GCA_001270575.1 GCM10012964 GCA_014649355.1 GCA_003429565.1 GCA_001513965.1 GCA_003428925.1 GCA_000830005.1 GCA_014649335.1 GCA_000719135.1 GCA_001642995.1 GCA_014654785.1 GCM10002591 GCA_001542625.2 GCA_014648695.1 GCA_005981935.1 GCA_900116145.1 GCA_000717745.1 GCA_000725805.1 GCA_001514235.1 GCA_001…
RGD006	GCA_014645895.1 GCA_001514035.1 GCA_002119195.1 IMG2863276171 GCA_900112845.1 GCA_001514115.1 GCA_004195735.1 GCA_002154445.1 GCA_000719135.1 GCA_001514125.1 GCA_014779715.1 GCA_002154505.1 GCA_002214185.1 GCM10002591 GCA_002911015.1 IMG2845415157 GCM10019488 GCA_002946835.1 GCA_014651115.1 GCM10001325 GCA_016031615.1 GCA_014649835.1 GCA_003696235.1 GCA_014647645.1 GCA_002155915.1 GCA_017646365.1…
RGD007	GCA_004117935.1 GCA_002154375.1 GCA_004125245.1 GCA_017315755.1 GCA_000718015.1 GCM10017766 GCA_014655715.1 IMG2861171287 GCA_001270575.1 GCA_017164735.1 GCA_003955715.1 GCA_003428925.1 GCA_014649495.1 GCA_014654785.1 GCA_001542625.2 IMG2845415157 GCA_014650715.1 GCM10019488 GCA_001514235.1 GCA_014650435.1 GCM10001325 GCA_000717025.1 GCA_000802245.2 GCA_001264885.1 GCA_002155885.1 GCA_000720555.1…
RGD008	GCA_001700505.1 GCA_003270085.1 GCA_001514035.1 GCA_900111245.1 GCA_014647875.1 GCA_004195735.1 GCA_001514125.1 GCM10008173 GCA_002214185.1 GCA_014649555.1 GCA_014654785.1 GCM10017768 GCA_000717745.1 GCA_005981935.1 GCA_014650715.1 GCA_014655085.1 GCA_001005405.1 GCA_001642995.1 GCA_001704275.1 GCA_014650435.1 GCA_014649835.1 GCA_003696235.1 GCA_009908195.1 GCA_014649855.1 GCA_014646055.1 GCA_000…
RGD009	GCM10011269 GCA_002154375.1 GCA_017315755.1 GCA_900111245.1 GCA_014650295.1 GCA_014648875.1 GCA_000376565.1 GCA_014649875.1 GCM10012964 GCA_004195735.1 GCA_014648775.1 GCA_001751275.1 GCA_000830005.1 GCA_014649335.1 GCA_004794175.1 GCA_000716645.1 GCA_014141535.1 GCM10017768 GCA_002214185.1 GCA_002154505.1 GCA_001419795.1 GCM10008173 GCM10019488 GCA_014649775.1 GCA_014648855.1 GCA_014651115.1 GCA…
RGD010	GCA_014650695.1 GCA_900142575.1 GCA_001419765.1 GCA_014650815.1 GCA_900230195.1 GCA_001418565.1 GCM10010319 GCA_004195735.1 GCA_003268645.1 GCA_014650995.1 GCA_001514305.1 GCA_001514125.1 GCA_002154505.1 GCA_001642995.1 GCM10002591 GCA_900188405.1 GCA_014649655.1 GCA_001542625.2 GCA_002911015.1 GCA_900116145.1 GCA_002214185.1 GCM10019295 GCA_002946835.1 GCA_000720485.1 GCA_014646275.1 IMG28243091…
RGD011	GCA_014650695.1 GCA_017646345.1 GCA_017315755.1 IMG2818991477 GCA_014650595.1 GCA_900230195.1 GCA_001270575.1 IMG2811994877 GCM10010319 GCA_014649875.1 GCA_014650995.1 GCA_003428925.1 GCA_014649335.1 GCA_000716645.1 GCA_001642995.1 GCA_900188405.1 GCA_014649655.1 GCA_002911015.1 GCA_016919245.1 IMG2845415157 GCA_900116145.1 GCA_001514235.1 GCA_014651115.1 GCA_003696235.1 GCA_014656055.1 GCA_90014…
RGD012	GCA_004117935.1 GCA_017315755.1 IMG2863276171 GCA_014655595.1 GCM10010319 GCA_014649875.1 GCA_004195735.1 GCA_003429565.1 GCA_000718135.1 GCA_001751275.1 GCA_000716645.1 GCA_014779715.1 GCA_014656215.1 GCM10002591 GCA_002214185.1 GCA_014650715.1 GCA_001542625.2 GCA_014649655.1 GCA_014655085.1 GCM10019488 GCA_001906585.1 GCM10001325 GCM10017750 GCM10010361 GCA_014647645.1 GCA_900112355.1 GCA_00151…
RGD013	GCA_014656175.1 GCA_014645895.1 GCA_004117935.1 GCM10010357 GCA_900111245.1 GCM10017766 GCA_000376565.1 GCA_001418565.1 GCA_014649875.1 GCA_001514115.1 GCA_004195735.1 GCA_003112515.1 GCA_014649335.1 GCM10008173 GCA_002154505.1 GCA_001419795.1 GCA_001005405.1 GCM10019488 GCA_014651115.1 GCM10010302 GCA_016031615.1 GCA_014647645.1 GCA_014646055.1 GCA_005981965.1 GCA_003261055.1 GCA_000720555.1 GCM…
RGD014	GCA_014650075.1 GCA_008704655.1 GCA_002119195.1 GCA_900111245.1 GCM10017766 GCA_014650935.1 IMG2861171287 GCA_001418565.1 GCM10012964 GCA_003955715.1 GCA_004195735.1 GCA_014650995.1 GCA_000719135.1 GCA_001514125.1 GCM10008173 GCA_001419795.1 GCM10002591 GCA_014654785.1 GCA_014649655.1 GCA_016919245.1 GCA_014648695.1 GCA_000717745.1 GCA_014646095.1 GCA_014649775.1 GCA_001704275.1 GCA_014656015.1 G…
RGD015	GCA_004117935.1 GCA_017315755.1 IMG2863276171 GCA_000718015.1 GCA_014650935.1 GCA_001514115.1 GCM10012964 GCA_001514125.1 GCA_003268645.1 GCA_003428925.1 GCA_000719135.1 GCA_014779715.1 GCM10002591 GCM10017768 GCA_014646095.1 GCA_002911015.1 GCA_001906585.1 GCA_001704275.1 GCA_014650435.1 GCA_001445655.1 GCA_014650555.1 GCA_014649855.1 GCA_014649915.1 GCA_900112355.1 IMG2824309123 GCA_001419745.1…
RGD016	GCA_014650695.1 GCA_014651015.1 GCA_000718015.1 GCA_014650375.1 GCA_001270575.1 GCA_004305975.1 GCA_900230195.1 GCA_001418565.1 GCA_004195735.1 GCA_001513965.1 GCA_014650995.1 GCM10002591 GCA_014650715.1 GCA_016919245.1 GCA_001005405.1 GCA_001704275.1 GCA_014648855.1 GCA_014651115.1 GCA_001445655.1 GCM10001325 GCM10010302 GCA_016031615.1 GCM10019017 GCA_014650555.1 GCA_900142595.1 GCA_000802245.2…
RGD017	GCA_017646345.1 GCA_002119195.1 GCA_014650595.1 GCA_014650295.1 GCA_000349325.1 GCA_003955715.1 GCM10019306 GCA_003428925.1 GCA_001514305.1 GCM10014139 GCA_004794175.1 GCA_014654785.1 GCA_014141535.1 GCA_014649655.1 GCA_014646095.1 GCA_014655085.1 GCA_000725805.1 GCA_001906585.1 GCA_001514065.1 GCA_001514195.1 GCM10001325 GCA_000802245.2 GCA_014650555.1 GCA_009908195.1 GCA_001514055.1 GCA_0146486…
RGD018	GCM10011269 GCA_014650075.1 GCA_900142575.1 GCA_003270085.1 GCA_004125245.1 GCM10010357 GCA_002119195.1 GCA_000720835.1 GCA_014650595.1 GCA_014649435.1 GCA_014648875.1 IMG2861171287 GCA_014649355.1 GCM10012964 GCA_004195735.1 GCA_014648775.1 GCA_002154445.1 GCA_014649335.1 GCA_003268645.1 GCA_001751275.1 GCM10014139 GCA_001294335.1 GCA_001419795.1 GCA_014649495.1 GCA_001542625.2 GCA_011045025.1 G…
RGD019	GCA_014656175.1 GCA_001514035.1 GCA_004125245.1 GCM10017766 GCA_001418495.1 GCA_001419765.1 IMG2861171287 IMG2811994877 GCA_017164735.1 GCA_001418565.1 GCA_004195735.1 GCA_014648775.1 GCA_001751275.1 GCM10008173 GCA_014779715.1 GCA_014654785.1 GCM10017768 GCA_001005405.1 GCA_005981935.1 GCA_000715705.1 GCA_014655085.1 GCA_004348415.1 GCA_016441775.1 GCA_014656015.1 GCM10010361 GCA_014647645.1 GCA…
RGD020	GCA_014645895.1 IMG2818991477 GCA_014648875.1 GCA_000349325.1 GCA_004305975.1 GCM10010319 GCA_001513965.1 GCA_004195735.1 GCA_002154445.1 GCA_001514125.1 GCA_014649495.1 GCM10010192 GCA_014656215.1 GCM10002591 GCM10017768 GCA_002214185.1 GCA_003865135.1 GCA_004348415.1 GCA_001514195.1 GCA_001906585.1 GCA_014649775.1 GCA_014648855.1 GCA_001445655.1 GCM10017750 GCM10010361 GCA_900460065.1 GCA_01464…
RGD021	GCA_017315755.1 GCA_000718015.1 GCA_900111245.1 GCA_014650595.1 GCA_001419765.1 GCA_014649875.1 GCA_004195735.1 GCA_000716645.1 GCA_014779715.1 GCA_014649555.1 GCA_900188405.1 GCA_001005405.1 GCA_016919245.1 GCM10019488 GCA_002946835.1 GCA_014649775.1 GCA_001514065.1 GCA_001445655.1 GCA_014649835.1 GCA_014650915.1 GCA_017646365.1 GCA_005981965.1 GCA_013030945.1 GCM10012966 GCA_014648075.1 GCA_003…
RGD022	GCA_017646345.1 GCA_014650075.1 GCM10011269 GCA_017315755.1 GCA_014645835.1 GCA_014655715.1 GCA_001418495.1 GCA_000349325.1 GCA_003955715.1 GCA_014655595.1 GCA_001418565.1 GCM10010318 GCA_003429565.1 GCA_002154445.1 GCA_003428925.1 GCA_001514305.1 GCA_014656215.1 GCA_001419795.1 GCA_002911015.1 GCA_000715705.1 GCA_000720485.1 GCA_014656015.1 GCA_002150705.1 GCA_016031615.1 GCM10019017 GCA_0099081…
RGD023	GCA_017646345.1 GCA_001514035.1 GCA_002119195.1 GCM10010357 GCA_014655715.1 GCM10017766 GCA_014650295.1 GCA_014650815.1 GCA_014650935.1 GCA_014650375.1 GCA_001270575.1 GCA_014649875.1 GCA_004305975.1 GCA_004195735.1 GCA_001751275.1 GCM10012964 GCA_000830005.1 GCA_014779715.1 GCM10008173 GCA_002154505.1 GCA_001542625.2 IMG2845415157 GCA_000715705.1 GCA_001704275.1 GCA_014650435.1 GCA_003645955.1 G…
RGD024	GCA_014645895.1 GCA_014645835.1 GCA_014655715.1 GCA_001418495.1 GCA_001419765.1 IMG2861171287 GCA_014649875.1 GCM10010319 GCA_014650995.1 GCA_003428925.1 GCA_000830005.1 GCA_004794175.1 GCA_014656215.1 GCA_014654785.1 GCM10002591 GCA_900188405.1 GCA_016919245.1 IMG2845415157 GCA_014649655.1 GCA_002154505.1 GCM10019488 GCA_001906585.1 GCA_000720485.1 GCA_000717025.1 GCA_014655295.1 GCA_014650915.1…
RGD025	GCA_001700505.1 GCA_004117935.1 GCM10012964 GCA_014650815.1 GCA_003955715.1 GCA_000376565.1 GCM10019306 GCA_001513965.1 GCA_004195735.1 GCA_002154445.1 GCA_003268645.1 GCA_000830005.1 GCA_014779715.1 GCA_004794175.1 GCA_014656215.1 GCA_014654785.1 GCM10002591 GCA_014141535.1 GCA_000717745.1 GCA_001514305.1 GCA_000715705.1 GCA_002946835.1 GCA_001514195.1 GCA_016441775.1 GCA_000802245.2 GCA_0146499…
RGD026	GCA_900142575.1 GCM10010357 GCA_014651015.1 IMG2818991477 GCA_014650295.1 GCA_014648875.1 IMG2861171287 IMG2811994877 GCA_017164735.1 GCA_004195735.1 GCA_001751275.1 GCA_014649335.1 GCA_014779715.1 GCA_004794175.1 GCA_001419795.1 GCA_014649555.1 GCA_014141535.1 GCA_900188405.1 GCA_014649655.1 GCA_001906585.1 GCM10001325 GCA_003645955.1 GCA_014655295.1 GCA_014649835.1 GCA_014649855.1 GCA_002155915…
RGD027	IMG2863276171 GCA_000718015.1 GCA_014648875.1 GCA_000349325.1 GCA_014650935.1 GCA_900230195.1 GCA_014649875.1 GCM10010318 GCA_004195735.1 GCA_003268645.1 GCA_001751275.1 GCA_000830005.1 GCM10019306 GCA_014647875.1 GCA_002214185.1 GCA_001294335.1 GCM10019488 GCA_014648855.1 GCA_900142595.1 GCA_014648815.1 GCA_000725885.1 GCA_014650895.1 GCA_001723055.1 IMG2834008668 GCA_013433285.1 GCA_005519465.1…
RGD028	GCA_014650075.1 GCA_008704655.1 IMG2863276171 GCA_014655595.1 GCA_017164735.1 GCA_014649875.1 GCM10012964 GCA_004195735.1 GCA_003268645.1 GCA_001642995.1 GCA_014654785.1 GCA_014649555.1 GCA_001005405.1 GCA_016919245.1 GCA_005981935.1 GCA_003865135.1 GCA_000720485.1 GCA_001704275.1 GCA_001735805.1 GCM10017750 GCM10010361 GCA_016031615.1 GCA_014655295.1 GCA_014648815.1 GCA_014648655.1 GCA_003261055…
RGD029	GCM10010357 GCA_017315755.1 GCM10017766 GCA_014650815.1 GCA_014650375.1 GCA_014649355.1 GCA_017164735.1 GCA_001513965.1 GCA_004195735.1 GCA_003429565.1 GCM10008173 GCA_002214185.1 GCA_001294335.1 GCA_014649655.1 GCA_001642995.1 GCA_900116145.1 GCA_014648855.1 GCA_014650435.1 GCA_000802245.2 GCA_014648815.1 GCA_014648075.1 GCM10012966 GCA_000718985.1 GCA_008386495.1 GCA_003054555.1 IMG2834008668 G…
RGD030	GCA_017646345.1 GCM10011269 GCA_002119195.1 GCA_017315755.1 IMG2863276171 GCA_000718015.1 GCA_001419765.1 GCA_014650375.1 IMG2861171287 GCM10019306 GCA_003429565.1 GCA_000718135.1 GCA_003428925.1 GCA_000719135.1 GCA_003112515.1 GCA_001419795.1 GCA_001294335.1 GCA_001005405.1 IMG2845415157 GCM10019488 GCA_001906585.1 GCA_014656015.1 GCA_014650435.1 GCA_000802245.2 GCA_002154555.1 GCA_005981965.1 G…
RGD031	GCA_014650695.1 GCA_014645895.1 GCA_004117935.1 GCM10011269 GCA_014649435.1 GCM10010357 IMG2863276171 GCA_014651015.1 IMG2818991477 GCM10017766 GCA_001419765.1 GCA_900112845.1 GCA_000349325.1 GCA_014650815.1 GCA_014649355.1 GCA_004195735.1 GCA_014648775.1 GCA_003268645.1 GCM10010192 GCA_004794175.1 GCA_014649555.1 GCA_900188405.1 GCA_002154505.1 GCA_016919245.1 GCA_014646095.1 GCA_011045025.1 GCM…
RGD032	GCA_000720835.1 GCA_014651015.1 IMG2818991477 GCA_014650595.1 IMG2861171287 GCA_900230195.1 GCA_001270575.1 GCM10010319 GCA_003955715.1 GCA_004195735.1 GCA_014648775.1 GCA_003112515.1 GCA_014649495.1 GCA_000716645.1 GCM10010192 GCM10008173 GCA_014649655.1 GCA_002911015.1 GCA_014655085.1 GCA_001514195.1 GCA_001704275.1 GCA_003645955.1 GCA_014647645.1 GCA_900460065.1 GCA_014650555.1 GCA_009908195.1…
RGD033	GCA_017646345.1 GCA_014656175.1 GCA_004117935.1 GCA_008704655.1 GCA_001514035.1 GCA_017315755.1 GCM10011269 GCA_001418495.1 GCA_014650375.1 GCA_014649355.1 GCM10019306 GCA_001513965.1 GCA_003429565.1 GCA_003428925.1 GCA_001514305.1 GCA_014779715.1 GCM10010192 GCA_002154505.1 GCA_014654785.1 GCA_900188405.1 GCA_002911015.1 GCA_014646095.1 GCA_005981935.1 GCA_004348415.1 GCA_002946835.1 GCM10001325…
RGD034	GCA_014650075.1 GCA_014645835.1 IMG2861171287 GCA_004305975.1 GCA_001418565.1 GCM10010319 GCA_001514115.1 GCA_001514125.1 GCA_003428925.1 GCA_000716645.1 GCA_004794175.1 GCA_014656215.1 GCM10010192 GCM10002591 GCM10014139 GCA_001294335.1 GCA_003865135.1 GCA_900116145.1 GCM10017768 GCA_002946835.1 GCM10019295 GCM10001325 GCA_014647645.1 GCA_002150705.1 GCA_003696235.1 GCA_002154555.1 GCA_001418385…
RGD035	GCA_014650075.1 GCA_900142575.1 GCA_000718015.1 GCA_001418495.1 GCM10017766 GCA_014650595.1 GCA_014648875.1 IMG2861171287 GCA_900230195.1 GCA_014649355.1 GCA_014649875.1 GCM10012964 GCA_003428925.1 GCA_014779715.1 GCA_001642995.1 GCA_001294335.1 GCA_002214185.1 IMG2845415157 GCA_005981935.1 GCA_001514065.1 GCA_014649775.1 GCA_014648855.1 GCA_014656015.1 GCA_002150705.1 GCA_016031615.1 IMG28243091…
RGD036	GCA_014656175.1 GCA_900142575.1 IMG2863276171 GCA_014650595.1 IMG2861171287 GCA_014650375.1 GCA_003955715.1 GCA_014647875.1 GCA_001418565.1 GCA_004195735.1 GCA_014648775.1 GCA_003429565.1 GCM10008173 GCA_000716645.1 GCA_004794175.1 GCA_014649355.1 GCA_014649555.1 GCA_002154505.1 GCA_001542625.2 IMG2845415157 GCA_001005405.1 GCA_000725805.1 GCA_001514195.1 GCA_000720485.1 GCA_014656015.1 GCA_00144…
RGD037	GCM10011269 GCA_003270085.1 IMG2818991477 GCA_001419765.1 GCA_014648875.1 GCA_003955715.1 GCA_000376565.1 IMG2811994877 GCM10019306 GCM10012964 GCA_001514115.1 GCA_003112515.1 GCA_003428925.1 GCA_000830005.1 GCA_001514305.1 GCA_004794175.1 GCM10010192 GCA_001642995.1 GCA_014649655.1 GCA_002911015.1 GCA_001514235.1 GCA_000720485.1 GCA_001445655.1 GCA_000717025.1 GCA_003645955.1 GCA_003696235.1 GCA…
RGD038	GCA_014650075.1 GCA_014645835.1 GCA_014650815.1 GCA_014650375.1 GCA_900230195.1 GCM10019306 GCA_014647875.1 GCA_002154445.1 GCA_000718135.1 GCA_003428925.1 GCA_001751275.1 GCA_014779715.1 GCA_004794175.1 GCA_014649495.1 GCA_002214185.1 GCA_001513965.1 GCA_001005405.1 GCA_001514305.1 GCA_014655085.1 GCA_000725805.1 GCA_001906585.1 GCA_014649775.1 GCA_001704275.1 GCM10019295 GCA_002150705.1 GCM1001…
RGD039	GCA_000720835.1 GCA_900142575.1 GCA_002154375.1 GCA_014645835.1 GCA_014651015.1 IMG2818991477 GCA_900111245.1 GCA_000718015.1 GCA_014655715.1 GCA_014648875.1 GCA_014650595.1 GCA_001418565.1 GCA_014649875.1 GCA_003429565.1 GCA_003428925.1 GCA_001514305.1 GCA_001419795.1 GCA_014649555.1 GCA_014649375.1 IMG2845415157 GCA_000717745.1 GCA_900116145.1 GCA_004348415.1 GCA_016441775.1 GCM10001325 GCA_014…
RGD040	GCA_017646345.1 GCM10011269 GCA_002154375.1 GCA_003270085.1 GCA_017315755.1 GCA_900111245.1 GCA_001419765.1 GCA_014650815.1 GCA_014649355.1 GCA_001514115.1 GCA_000718135.1 GCA_003428925.1 GCA_014649335.1 GCA_000719135.1 GCA_001642995.1 GCA_000717745.1 GCA_005981935.1 GCM10019488 GCA_002946835.1 GCA_001514235.1 GCM10001325 GCM10010361 GCA_001735805.1 GCM10019017 GCA_900112355.1 GCA_014650915.1 GCA…
RGD041	GCA_014656175.1 GCA_004125245.1 GCA_014645835.1 GCA_000718015.1 GCM10017766 GCA_000349325.1 GCA_000376565.1 GCA_017164735.1 GCM10010319 GCA_014648775.1 GCA_003428925.1 GCA_014650995.1 GCM10010192 GCA_001419795.1 GCA_014649555.1 GCA_001294335.1 GCA_001005405.1 GCA_000717745.1 GCA_001542625.2 GCA_014649655.1 GCA_004348415.1 GCA_000725805.1 GCM10019488 GCA_001445655.1 GCA_000717025.1 GCA_002150705.1…
RGD042	GCA_900142575.1 GCA_014649435.1 IMG2818991477 GCA_000721235.1 GCA_014650295.1 GCA_014648875.1 IMG2861171287 GCM10019306 GCA_001514125.1 GCA_003428925.1 GCA_004794175.1 GCA_014649555.1 GCA_001005405.1 IMG2845415157 GCA_000717745.1 GCA_004348415.1 GCA_001906585.1 GCA_001514065.1 GCA_001704275.1 GCA_014656015.1 GCA_001445655.1 GCA_000717025.1 GCA_014655295.1 GCA_001735805.1 GCA_014650555.1 GCA_00215…
RGD043	GCA_001700505.1 GCA_014645895.1 GCA_002119195.1 GCA_014645835.1 IMG2863276171 GCA_014651015.1 IMG2818991477 GCA_000349325.1 GCA_001270575.1 GCA_001513965.1 GCM10010318 GCA_004195735.1 GCA_000719135.1 GCA_000830005.1 GCA_001642995.1 GCM10002591 GCA_014654785.1 GCA_002911015.1 GCA_001542625.2 GCA_014655085.1 GCA_000725805.1 GCA_014650435.1 GCA_000802245.2 GCA_900112355.1 GCA_009908195.1 GCA_0146509…
RGD044	GCA_014650695.1 GCA_004117935.1 GCA_001514035.1 GCA_004125245.1 GCA_014648875.1 GCA_900112845.1 GCA_014650815.1 IMG2811994877 GCM10012964 GCA_001514125.1 GCA_003428925.1 GCA_004794175.1 GCA_014654785.1 GCA_014650715.1 GCA_000717745.1 GCA_003865135.1 GCA_003112535.1 GCA_014655085.1 GCA_011045025.1 GCM10001325 GCM10010302 GCA_016031615.1 GCA_002150705.1 GCA_014650915.1 GCA_009908195.1 GCA_000802245…
RGD045	GCM10010357 GCA_014650595.1 GCM10017766 GCA_000349325.1 GCA_017164735.1 GCM10012964 GCA_004195735.1 GCA_014650995.1 GCA_003112515.1 GCM10008173 GCA_014649555.1 GCA_001294335.1 GCA_014141535.1 GCA_001542625.2 GCA_005981935.1 GCA_014649655.1 GCA_011045025.1 GCA_001514195.1 GCA_014648855.1 GCA_014651115.1 GCA_014650435.1 GCA_016031615.1 GCA_014650555.1 GCA_014646275.1 GCA_900142595.1 GCA_013030945.1…
RGD046	GCA_014656175.1 GCA_004117935.1 GCA_002154375.1 GCA_004125245.1 GCM10017766 GCA_014650295.1 GCA_014650935.1 GCA_004305975.1 GCA_000376565.1 GCA_014647875.1 GCA_014648775.1 GCA_003428925.1 GCA_003268645.1 GCA_001642995.1 GCA_014654785.1 GCA_001542625.2 GCA_000715705.1 GCA_001906585.1 GCA_001514235.1 GCA_014649775.1 GCA_001445655.1 GCM10010302 GCM10017750 GCA_003645955.1 GCM10019017 GCA_014647645.1…
RGD047	GCA_001700505.1 GCA_003270085.1 GCA_900142575.1 GCM10010357 GCM10017766 GCA_014650815.1 IMG2861171287 GCA_014649355.1 GCM10012964 GCA_004195735.1 GCA_004794175.1 GCA_001419795.1 GCA_014654785.1 GCM10017768 GCA_014646095.1 GCA_016919245.1 GCA_004348415.1 GCA_001514235.1 GCA_014650435.1 GCA_000717025.1 GCM10017750 GCM10010361 GCA_900460065.1 GCA_900112355.1 GCA_001735805.1 GCA_014650915.1 GCA_00362…
RGD048	GCA_001700505.1 GCA_014650695.1 GCA_003270085.1 GCA_014645835.1 GCA_014650935.1 GCA_014655595.1 GCA_017164735.1 GCA_014647875.1 GCA_004195735.1 GCA_003429565.1 GCA_001751275.1 GCA_001514125.1 GCA_014779715.1 GCM10014139 GCM10002591 GCA_014649655.1 GCA_001542625.2 GCA_016919245.1 IMG2845415157 GCA_001005405.1 GCA_014655085.1 GCA_002911015.1 GCA_000720485.1 GCM10001325 GCA_014649835.1 GCA_014647645…
RGD049	GCM10011269 IMG2818991477 GCM10017766 GCA_003955715.1 GCA_014649355.1 GCA_017164735.1 GCA_014649875.1 GCM10019306 GCA_004195735.1 GCA_014648775.1 GCA_014650995.1 GCA_001513965.1 GCA_014654785.1 GCA_014141535.1 IMG2845415157 GCA_003865135.1 GCA_011045025.1 GCA_000725805.1 GCM10019488 GCA_001514235.1 GCA_001514195.1 GCA_001735805.1 GCA_014656055.1 GCA_900142595.1 GCA_014648655.1 GCA_001419745.1 GCA…
RGD050	GCA_014650075.1 GCA_017315755.1 IMG2818991477 GCA_000718015.1 GCA_014650815.1 IMG2811994877 GCM10010319 GCM10010318 GCA_001751275.1 GCA_003428925.1 GCA_000716645.1 GCA_002154505.1 GCA_014656215.1 GCA_014654785.1 GCA_001642995.1 GCA_001005405.1 GCA_001419795.1 GCA_005981935.1 GCA_011045025.1 GCA_000725805.1 GCM10019488 GCA_002946835.1 GCA_001514195.1 GCM10010302 GCA_016031615.1 GCA_002150705.1 GCA…
RGD051	GCA_004125245.1 IMG2818991477 GCA_900111245.1 GCA_014650295.1 GCA_900112845.1 GCA_014650935.1 GCA_002154445.1 GCA_003428925.1 GCM10008173 GCA_000716645.1 GCA_004794175.1 GCA_014141535.1 GCA_014650715.1 GCA_016919245.1 GCM10019488 GCA_014648855.1 GCA_014650435.1 GCM10001325 GCA_001445655.1 GCA_016031615.1 GCA_014656015.1 GCA_014647645.1 GCA_005981965.1 GCA_014650895.1 GCA_014648075.1 GCA_001514215…
RGD052	GCA_004117935.1 GCA_004125245.1 GCA_017315755.1 GCA_014651015.1 IMG2818991477 GCA_900111245.1 GCA_014655715.1 GCM10017766 IMG2861171287 GCA_017164735.1 GCA_001514115.1 GCA_004195735.1 GCA_003268645.1 GCA_001514125.1 GCA_014650995.1 GCA_003112515.1 GCA_014656215.1 IMG2845415157 GCA_014648695.1 GCA_003865135.1 GCA_005405925.1 GCA_000725805.1 GCA_002946835.1 GCA_001514065.1 GCM10019295 GCA_001445655…
RGD053	GCM10011269 GCA_003270085.1 GCM10017766 GCA_014655715.1 GCA_001419765.1 GCA_900112845.1 GCA_900230195.1 GCA_004305975.1 GCA_000376565.1 GCA_014649875.1 GCA_001513965.1 GCA_004195735.1 GCA_003429565.1 GCA_001751275.1 GCA_000719135.1 GCA_014779715.1 GCA_004794175.1 GCA_001642995.1 GCA_900188405.1 GCA_000715705.1 GCA_001906585.1 GCA_000720485.1 GCA_014650435.1 GCA_001735805.1 GCA_014647645.1 GCA_014…
RGD054	GCA_017646345.1 GCA_004125245.1 GCA_017315755.1 IMG2818991477 GCA_014655715.1 GCA_001419765.1 GCM10017766 GCA_900112845.1 GCA_014650375.1 GCA_014655595.1 GCM10010319 GCA_003268645.1 GCA_003428925.1 GCA_014649335.1 GCA_000716645.1 GCA_014650995.1 GCA_014649495.1 GCA_014141535.1 GCA_001542625.2 GCA_014650715.1 GCM10001325 GCA_900460065.1 GCA_014650555.1 GCA_009908195.1 GCA_014646275.1 GCA_900112355…
RGD055	GCA_900142575.1 GCA_001005405.1 GCA_014651015.1 GCA_001270575.1 GCA_000376565.1 GCA_014647875.1 GCM10010318 GCA_001514115.1 GCA_014648775.1 GCA_003428925.1 GCA_000718135.1 GCA_001751275.1 GCM10010192 GCA_014656215.1 GCA_014779715.1 GCA_014141535.1 GCA_014650715.1 GCA_016919245.1 IMG2845415157 GCA_005981935.1 GCA_014648695.1 GCA_900116145.1 GCA_003865135.1 GCA_002946835.1 GCA_001514195.1 GCA_00291…
RGD056	GCA_014649435.1 GCA_004125245.1 GCA_900111245.1 GCA_014650935.1 IMG2811994877 GCA_001418565.1 GCM10019306 GCA_000376565.1 GCA_003429565.1 GCA_000718135.1 GCA_003428925.1 GCM10010192 GCA_001642995.1 GCA_014654785.1 GCA_014648695.1 GCA_003865135.1 GCA_001514235.1 GCA_001445655.1 GCM10017750 GCA_014649835.1 GCA_014647645.1 GCA_900112355.1 GCA_009908195.1 GCA_014649915.1 GCA_001514055.1 GCA_017646365…
RGD057	GCA_014650695.1 GCA_002154375.1 GCA_002119195.1 IMG2863276171 IMG2818991477 GCA_900112845.1 GCA_014650815.1 GCA_004305975.1 GCA_003428925.1 GCM10010192 GCA_002154505.1 GCA_014649555.1 GCA_014654785.1 GCM10002591 GCA_001005405.1 GCA_014649655.1 GCA_900116145.1 GCM10019488 GCM10019295 GCA_014649775.1 GCM10001325 GCM10010361 GCA_014655295.1 GCA_014649835.1 GCA_014646275.1 GCA_000802245.2 GCA_0015142…
RGD058	GCA_014645895.1 GCA_004117935.1 GCA_002119195.1 GCM10010357 IMG2863276171 IMG2818991477 GCM10017766 GCA_003389455.1 GCA_014650815.1 GCA_003955715.1 GCA_001270575.1 GCM10019306 GCA_001513965.1 GCA_014647875.1 GCA_003268645.1 GCA_003428925.1 GCA_000830005.1 GCA_001751275.1 GCM10014139 GCA_014654785.1 GCA_003112535.1 GCA_005981935.1 GCA_011045025.1 GCA_000725805.1 GCM10019295 GCA_016441775.1 GCA_001…
RGD059	GCA_004117935.1 GCA_014649435.1 GCA_004125245.1 GCA_002154375.1 GCA_014650295.1 GCA_014650815.1 GCA_014650935.1 GCA_014649355.1 GCA_004195735.1 GCA_003268645.1 GCA_000719135.1 GCA_001642995.1 GCA_014649555.1 GCM10002591 GCA_014141535.1 GCA_014648695.1 GCA_002911015.1 GCM10019488 GCA_001445655.1 GCM10001325 GCA_001735805.1 GCA_003696235.1 GCA_014650555.1 GCA_014649855.1 GCA_014648655.1 GCA_0146480…
RGD060	GCA_004117935.1 GCA_014649435.1 GCA_001418495.1 GCA_000349325.1 IMG2861171287 GCA_003955715.1 GCA_001418565.1 GCM10012964 GCM10010318 GCA_000718135.1 GCA_003428925.1 GCA_001751275.1 GCA_000716645.1 GCA_900116145.1 GCA_014655085.1 GCA_000725805.1 GCA_014648855.1 GCA_000717025.1 GCA_016031615.1 GCA_014647645.1 GCA_900112355.1 GCA_014650915.1 IMG2824309123 GCA_014646055.1 GCA_005981965.1 GCA_0130309…
RGD061	GCA_900142575.1 GCA_014649435.1 GCA_017315755.1 IMG2863276171 GCA_001418565.1 GCM10010319 GCM10012964 GCA_003429565.1 GCA_001514115.1 GCA_003428925.1 GCA_001514305.1 GCA_014649495.1 GCA_002154505.1 GCA_014654785.1 GCA_014141535.1 GCA_014650715.1 GCA_014648695.1 GCA_005981935.1 GCA_001542625.2 GCA_004348415.1 GCM10019488 GCA_016441775.1 GCA_000717025.1 GCM10010302 GCA_016031615.1 GCA_900460065.1 G…
RGD062	GCA_014645835.1 GCA_014650935.1 GCA_900230195.1 GCM10012964 GCA_004195735.1 GCA_014650995.1 GCA_004794175.1 GCA_002154505.1 GCA_014654785.1 GCA_001419795.1 GCA_014650715.1 GCA_016919245.1 GCA_000715705.1 GCA_004348415.1 GCA_002946835.1 GCA_001514065.1 GCA_014649775.1 GCA_001704275.1 GCA_001445655.1 GCM10001325 GCA_000717025.1 GCA_002154555.1 GCA_014646055.1 GCA_001419745.1 GCA_001418385.1 GCA_000…
RGD063	GCA_017646345.1 GCA_014656175.1 GCA_004125245.1 GCA_002119195.1 GCA_014645835.1 GCM10017766 GCA_000349325.1 GCA_014647875.1 GCA_004195735.1 GCA_000718135.1 GCA_002154505.1 GCA_002214185.1 GCA_900188405.1 GCA_001542625.2 GCA_014648695.1 GCA_014648855.1 GCA_014649835.1 GCA_016031615.1 GCM10010361 GCA_001735805.1 GCM10019017 GCA_009908195.1 GCA_014650555.1 GCA_014650915.1 GCA_014648655.1 IMG28243091…
RGD064	GCA_014650695.1 GCA_014645835.1 IMG2818991477 GCA_900111245.1 GCA_014649575.1 IMG2861171287 GCA_004305975.1 GCA_001270575.1 GCA_001513965.1 GCA_001418565.1 GCA_004195735.1 GCA_014648775.1 GCA_014649335.1 GCA_014649495.1 GCM10010192 GCA_002154505.1 GCA_002214185.1 GCA_000715705.1 GCA_900116145.1 GCA_001906585.1 GCA_014649775.1 GCM10010302 GCA_014647645.1 GCA_001735805.1 GCA_014649855.1 GCA_0146486…
RGD065	GCA_001514035.1 IMG2863276171 GCA_000718015.1 GCA_014655715.1 GCA_014648875.1 GCM10010319 GCM10010318 GCA_004195735.1 GCA_014649875.1 GCA_014647875.1 GCM10012964 GCA_001514125.1 GCA_900116145.1 GCA_000725805.1 GCA_001704275.1 GCA_014650435.1 GCM10001325 GCM10017750 GCA_002150705.1 GCA_014649835.1 GCM10019017 GCA_009908195.1 GCA_014649855.1 GCA_014650555.1 GCA_014656015.1 GCA_001419745.1 GCA_00151…
RGD066	GCA_014650695.1 GCA_014650075.1 GCA_001700505.1 GCM10010357 GCA_014645835.1 GCA_014655715.1 GCA_014650295.1 GCA_014649355.1 GCM10019306 GCA_004195735.1 GCA_001514125.1 GCA_000830005.1 GCM10014139 GCA_002154505.1 GCA_014656215.1 GCA_014141535.1 GCA_002911015.1 GCA_014648695.1 GCM10019488 GCA_001514195.1 GCA_014649775.1 GCA_002150705.1 GCM10017750 GCA_014649915.1 GCA_014648815.1 GCA_001419745.1 GCA…
RGD067	GCA_001700505.1 GCA_000720835.1 GCM10011269 GCA_017315755.1 GCA_014650815.1 IMG2811994877 GCA_017164735.1 GCM10010319 GCM10012964 GCA_003429565.1 GCA_002154445.1 GCA_003428925.1 GCM10014139 GCA_001294335.1 IMG2845415157 GCA_005981935.1 GCA_000715705.1 GCA_000725805.1 GCA_014648855.1 GCA_001445655.1 GCA_003645955.1 GCA_900460065.1 GCM10019017 GCA_014650915.1 GCA_002154555.1 GCA_014648655.1 GCA_000…
RGD068	GCA_003270085.1 GCA_002119195.1 GCA_017315755.1 GCA_014645835.1 GCA_014655715.1 GCA_014650295.1 GCA_014648875.1 GCA_900112845.1 GCA_014649355.1 GCA_001418565.1 GCA_014647875.1 GCA_001513965.1 GCA_004195735.1 GCA_001751275.1 GCA_000719135.1 GCA_014649335.1 GCA_014649495.1 GCM10010192 GCA_014656215.1 GCM10002591 GCA_014650995.1 GCA_014650715.1 GCA_900116145.1 GCA_000725805.1 GCM10001325 GCA_0146498…
RGD069	GCA_014650075.1 GCM10010357 GCA_017315755.1 IMG2863276171 GCA_001419765.1 GCA_900112845.1 GCA_000376565.1 GCA_017164735.1 GCM10010319 GCA_001514115.1 GCA_004195735.1 GCA_003268645.1 GCA_000719135.1 GCA_001751275.1 GCA_001513965.1 GCA_004794175.1 GCA_014656215.1 GCA_014654785.1 GCA_001419795.1 GCM10019295 GCA_014648855.1 GCA_002150705.1 GCA_900460065.1 GCA_003696235.1 GCA_014650915.1 GCA_002154555…
RGD070	GCA_014656175.1 GCA_014645895.1 GCM10010357 IMG2863276171 GCA_014650595.1 GCA_014655715.1 IMG2861171287 GCA_014655595.1 GCA_014650935.1 GCA_001418565.1 GCM10010318 GCA_003428925.1 GCA_002154505.1 GCA_014656215.1 GCA_002214185.1 IMG2845415157 GCA_014648695.1 GCA_900116145.1 GCA_014655085.1 GCA_000725805.1 GCA_000720485.1 GCA_014656015.1 GCA_001735805.1 GCM10017750 IMG2824309123 GCA_017646365.1 GCA…
RGD071	GCA_014650695.1 GCA_004117935.1 GCA_000718015.1 GCA_014650295.1 IMG2861171287 GCA_004305975.1 GCA_001418565.1 GCA_014650995.1 GCA_003428925.1 GCA_014649335.1 GCA_003112515.1 GCA_002214185.1 GCA_900188405.1 GCA_001294335.1 GCA_014648695.1 GCA_005981935.1 GCA_000717745.1 GCA_000720485.1 GCA_000717025.1 GCA_001735805.1 GCA_003696235.1 GCA_014650915.1 GCA_001514055.1 GCA_014648815.1 GCA_014648075.1 G…
RGD072	GCM10011269 GCA_014656175.1 GCA_900142575.1 GCA_014645835.1 IMG2863276171 IMG2818991477 GCA_000718015.1 GCA_001418495.1 GCM10017766 GCA_014650595.1 GCA_014650935.1 GCA_900230195.1 GCA_017164735.1 GCA_000376565.1 GCA_004195735.1 GCA_014648775.1 GCA_003429565.1 GCA_000830005.1 GCA_002154445.1 GCA_014654785.1 GCA_001542625.2 GCA_005981935.1 GCA_003865135.1 GCA_001906585.1 GCA_014649775.1 GCA_0021507…
RGD073	GCA_900142575.1 GCA_014645835.1 GCA_014651015.1 GCA_000718015.1 GCA_001418495.1 GCA_900112845.1 GCA_014650935.1 GCA_004305975.1 GCA_001418565.1 GCM10019306 GCM10012964 GCA_014648775.1 GCA_003428925.1 GCA_000718135.1 GCM10010192 GCA_002214185.1 GCA_014649555.1 GCA_001542625.2 GCA_014655085.1 GCA_001906585.1 GCA_001514065.1 GCA_001704275.1 GCA_016441775.1 GCA_014651115.1 GCA_001445655.1 GCM10001325…
RGD074	GCA_014656175.1 GCA_003270085.1 GCA_004117935.1 GCA_014649435.1 GCA_002154375.1 IMG2863276171 IMG2818991477 GCA_014655715.1 GCA_001419765.1 GCA_014649575.1 GCA_900230195.1 IMG2811994877 GCA_017164735.1 GCM10010318 GCA_003268645.1 GCA_003428925.1 GCA_000719135.1 GCA_000716645.1 GCA_001751275.1 GCA_002154505.1 GCA_014654785.1 GCA_900188405.1 GCA_001294335.1 GCM10008173 GCA_001642995.1 GCA_000715705…
RGD075	GCA_004117935.1 GCA_008704655.1 GCA_002119195.1 GCA_000718015.1 GCA_014655595.1 GCA_014647875.1 GCA_003429565.1 GCA_000718135.1 GCA_003428925.1 GCA_003268645.1 GCA_001514305.1 GCA_002154505.1 GCA_014649555.1 GCA_014654785.1 GCA_001294335.1 GCM10017768 GCA_014649655.1 GCA_001514235.1 GCA_014656015.1 GCA_014647645.1 GCA_900142595.1 GCA_002154555.1 GCA_017646365.1 GCA_005981965.1 GCA_014646055.1 GCA…
RGD076	GCA_003270085.1 GCA_002119195.1 GCA_014645835.1 GCA_900111245.1 GCA_001418495.1 IMG2861171287 GCA_000376565.1 GCA_003955715.1 GCA_001513965.1 GCA_001514115.1 GCA_004195735.1 GCA_014648775.1 GCA_000718135.1 GCA_001751275.1 GCA_001418565.1 GCA_014647875.1 GCA_014649655.1 GCA_016919245.1 GCA_014648695.1 GCM10017750 GCA_014647645.1 GCA_003696235.1 GCA_014650915.1 GCA_014649915.1 GCA_017646365.1 GCA_0…
RGD077	GCA_003270085.1 GCA_004117935.1 GCA_017315755.1 GCM10017766 GCA_014650295.1 GCA_014648875.1 GCA_900112845.1 IMG2861171287 GCA_001418565.1 GCM10010319 GCA_003429565.1 GCA_000718135.1 GCA_003428925.1 GCM10008173 GCA_014779715.1 GCM10010192 GCA_002214185.1 GCA_001294335.1 GCA_014646095.1 IMG2845415157 GCA_014649775.1 GCA_014656015.1 GCM10010302 GCA_016031615.1 GCA_003645955.1 GCA_003696235.1 GCA_014…
RGD078	GCA_014656175.1 GCA_004117935.1 GCA_014651015.1 GCA_014650595.1 GCA_014648875.1 GCA_000349325.1 GCA_014655595.1 IMG2811994877 GCA_000376565.1 GCM10010318 GCA_003428925.1 GCA_000830005.1 GCA_001514305.1 GCM10008173 GCA_014649495.1 GCM10019488 GCA_001514065.1 GCA_014648855.1 GCM10001325 GCM10010361 GCA_002150705.1 GCA_003696235.1 GCA_000802245.2 GCA_014649855.1 GCA_014648655.1 GCA_001419745.1 GCA_0…
RGD079	GCM10011269 GCA_004125245.1 GCA_000718015.1 GCA_001418495.1 GCA_014650815.1 GCA_014650935.1 GCA_014647875.1 GCA_002154445.1 GCA_000718135.1 GCA_003428925.1 GCA_003112515.1 GCA_014779715.1 GCA_004794175.1 GCA_002214185.1 GCA_014654785.1 GCA_014649555.1 GCA_000725805.1 GCM10019488 GCA_001514235.1 GCM10001325 GCM10010302 GCA_900110735.1 GCA_001419745.1 GCA_003626645.1 GCA_014650475.1 GCA_001514215.1…
RGD080	GCA_014656175.1 GCA_003270085.1 GCA_004125245.1 GCM10010357 GCA_014650595.1 GCA_001418495.1 GCM10017766 GCA_014648875.1 GCA_014650815.1 GCA_003955715.1 GCA_000376565.1 GCA_017164735.1 GCA_014649875.1 GCA_004195735.1 GCA_003268645.1 GCA_001751275.1 GCA_004794175.1 GCA_014141535.1 GCA_001005405.1 GCA_001906585.1 GCA_001445655.1 GCM10010302 GCA_001735805.1 GCA_014655295.1 GCM10019017 GCA_900112355.1…
RGD081	GCA_900142575.1 GCA_004125245.1 GCA_014645835.1 GCA_014651015.1 GCA_000718015.1 GCA_001418495.1 GCA_900111245.1 GCA_000349325.1 GCA_014650815.1 GCM10010319 GCA_001514115.1 GCA_003112515.1 GCA_003428925.1 GCM10010192 GCA_014649555.1 GCA_014649375.1 GCA_004348415.1 GCA_000725805.1 GCA_001704275.1 GCA_014656015.1 GCA_001445655.1 GCA_014649835.1 GCA_001735805.1 GCA_003696235.1 GCA_014650555.1 GCA_009…
RGD082	GCA_014645835.1 GCA_014651015.1 IMG2818991477 GCM10017766 GCA_014650595.1 GCA_001419765.1 GCA_014648875.1 GCA_014650935.1 GCA_004305975.1 GCA_001418565.1 GCA_001514115.1 GCM10010318 GCA_004195735.1 GCA_002154445.1 GCA_003268645.1 GCA_000830005.1 GCM10008173 GCA_014649495.1 GCA_014646095.1 GCA_004348415.1 GCM10019488 GCA_001704275.1 GCA_014649835.1 GCA_003696235.1 GCA_014646275.1 GCA_900112355.1 G…
RGD083	GCA_017646345.1 GCA_002154375.1 GCA_001514035.1 GCA_017315755.1 IMG2861171287 GCM10019306 GCA_001514125.1 GCA_003112515.1 GCA_003428925.1 GCA_014649335.1 GCA_000716645.1 GCA_004794175.1 GCA_001005405.1 GCA_000717745.1 GCA_900116145.1 GCA_014655085.1 GCA_000725805.1 GCA_001514065.1 GCA_014656015.1 GCA_001445655.1 GCA_000717025.1 GCA_014655295.1 GCA_900460065.1 GCA_003696235.1 GCA_014647645.1 GCA_0…
RGD084	GCA_017646345.1 GCA_014650075.1 GCA_008704655.1 IMG2811994877 GCA_000376565.1 GCM10019306 GCA_002154445.1 GCA_000718135.1 GCA_003428925.1 GCA_000719135.1 GCA_000716645.1 GCM10014139 GCA_001419795.1 GCA_014141535.1 GCM10008173 GCA_000725805.1 GCM10019488 GCA_014649775.1 GCA_001445655.1 GCA_000717025.1 GCA_014647645.1 GCA_014649855.1 GCA_014649915.1 GCA_014648815.1 GCA_014648655.1 GCA_013030945.1 G…
RGD085	GCA_017646345.1 GCA_014645895.1 GCA_002154375.1 GCM10010357 GCA_900111245.1 GCA_014650375.1 IMG2861171287 GCA_000376565.1 GCM10010319 GCA_001513965.1 GCA_014649355.1 GCA_014648775.1 GCA_003428925.1 GCM10010192 GCA_014650715.1 GCA_001005405.1 GCA_001514235.1 GCA_003645955.1 GCM10017750 GCA_001735805.1 GCA_003696235.1 GCA_014650915.1 GCA_002154555.1 GCA_002155915.1 GCA_014648075.1 GCA_014650895.1 G…
RGD086	GCA_017646345.1 GCA_014650075.1 GCA_008704655.1 GCA_002154375.1 GCA_001418495.1 GCA_900112845.1 GCA_001270575.1 GCA_001514115.1 GCA_001514125.1 GCA_003428925.1 GCA_000719135.1 GCA_000716645.1 GCM10008173 GCM10002591 GCA_014649555.1 GCA_900188405.1 IMG2845415157 GCA_002911015.1 GCA_001005405.1 GCA_011045025.1 GCA_000725805.1 GCA_016441775.1 GCA_002150705.1 GCA_014650915.1 GCA_001514055.1 GCA_01465…
RGD087	GCA_001700505.1 GCA_900142575.1 GCA_004125245.1 GCA_017315755.1 GCA_014651015.1 GCA_000718015.1 GCA_014655715.1 GCA_014648875.1 GCA_900112845.1 GCM10010318 GCA_003428925.1 GCA_014649495.1 GCM10014139 GCA_014656215.1 GCA_014649555.1 GCA_014650715.1 IMG2845415157 GCA_011045025.1 GCA_014649775.1 GCA_014651115.1 GCA_003696235.1 IMG2824309123 GCA_900142595.1 GCA_002155915.1 GCA_017646365.1 GCA_0146488…
RGD088	GCA_003270085.1 GCA_004125245.1 GCA_014645835.1 GCA_014650595.1 GCM10017766 GCA_014650815.1 GCA_014650375.1 GCA_014655595.1 GCA_001418565.1 GCA_003955715.1 GCM10010318 GCA_004195735.1 GCA_014648775.1 GCA_000719135.1 GCA_000830005.1 GCA_002154505.1 GCA_900188405.1 GCA_014655085.1 GCA_000725805.1 GCA_000720485.1 GCA_000717025.1 GCM10010361 GCA_014649835.1 GCA_000802245.2 GCM10019017 GCA_001514055.1…
RGD089	GCA_014650695.1 GCA_001700505.1 GCA_008704655.1 GCA_900142575.1 GCA_014649435.1 GCA_002154375.1 GCA_000718015.1 GCA_001419765.1 GCA_014650595.1 IMG2811994877 GCA_014649355.1 GCM10010318 GCA_004195735.1 GCA_014648775.1 GCA_014650995.1 GCA_014649495.1 GCM10010192 GCA_001294335.1 GCA_016919245.1 GCA_014648695.1 GCA_900116145.1 GCA_000725805.1 GCA_016441775.1 GCA_001445655.1 GCM10010361 GCA_014649835…
RGD090	GCA_014649435.1 GCA_004125245.1 GCA_900111245.1 GCA_014650595.1 GCA_000349325.1 GCA_014650375.1 GCA_004195735.1 GCA_001514125.1 GCA_014649335.1 GCM10014139 GCA_001419795.1 GCM10002591 GCA_014654785.1 GCA_001445655.1 GCM10010302 GCA_014649835.1 GCA_014650555.1 GCA_009908195.1 GCA_014649915.1 GCA_900112355.1 GCA_900142595.1 GCA_014646275.1 GCA_014648815.1 IMG2824309123 GCA_001514215.1 GCA_009184865…
RGD091	GCA_014650695.1 GCA_002154375.1 GCA_017315755.1 GCA_900111245.1 GCA_003955715.1 IMG2811994877 GCA_001418565.1 GCA_014647875.1 GCA_004195735.1 GCA_014650995.1 GCA_014649495.1 GCM10014139 GCM10010192 GCM10002591 GCA_014646095.1 GCA_002911015.1 GCA_000717745.1 GCA_014648695.1 GCA_003112535.1 GCA_014655085.1 GCA_001514065.1 GCA_000720485.1 GCA_014651115.1 GCA_001445655.1 GCM10019017 GCA_009908195.1 G…
RGD092	GCA_001700505.1 GCA_003270085.1 GCA_008704655.1 GCM10010357 IMG2863276171 IMG2818991477 GCA_014645835.1 GCA_014650815.1 GCA_014655595.1 GCA_001513965.1 GCA_002154445.1 GCA_000718135.1 GCA_003428925.1 GCA_014649335.1 GCA_000830005.1 GCM10010192 GCA_000719135.1 GCA_003112515.1 GCA_014650715.1 GCA_000725805.1 GCA_002946835.1 GCA_016441775.1 GCA_003645955.1 GCA_016031615.1 GCA_900460065.1 GCA_0146498…
RGD093	GCA_004117935.1 GCA_900142575.1 GCA_002119195.1 IMG2861171287 GCA_014655595.1 GCA_017164735.1 GCA_014649875.1 GCA_004305975.1 GCA_004195735.1 GCA_014647875.1 GCM10012964 GCA_001419795.1 GCM10002591 GCA_014649655.1 GCA_001542625.2 GCA_014648695.1 GCA_014646095.1 GCA_014656015.1 GCA_001445655.1 GCA_016031615.1 GCA_014655295.1 GCA_900460065.1 GCA_014646275.1 GCA_900112355.1 GCA_900142595.1 GCA_01464…
RGD094	GCA_014650695.1 GCA_017646345.1 GCA_004117935.1 GCA_014649435.1 GCA_003270085.1 GCA_014651015.1 GCA_014648875.1 GCA_001418565.1 GCA_014647875.1 GCA_003268645.1 GCA_003428925.1 GCA_000719135.1 GCM10014139 GCA_004794175.1 GCA_014779715.1 GCA_014654785.1 GCA_001294335.1 GCA_014649655.1 GCA_014650995.1 GCA_005981935.1 GCA_001542625.2 GCA_001005405.1 GCA_014648855.1 GCA_014656015.1 GCA_001445655.1 GCM…
RGD095	GCA_014650695.1 GCA_014650075.1 GCA_014645835.1 GCA_900111245.1 GCA_014650815.1 IMG2861171287 GCA_014655595.1 GCA_001418565.1 GCA_001513965.1 GCA_003428925.1 GCA_003112535.1 GCA_003865135.1 GCM10019295 GCA_014649775.1 GCA_000720485.1 GCM10001325 GCM10017750 GCA_003645955.1 GCM10019017 GCA_014646275.1 GCA_002154555.1 GCA_014656055.1 GCA_001514055.1 GCA_000725885.1 GCA_900103455.1 GCA_001418645.1 G…
RGD096	GCA_001700505.1 GCA_017646345.1 GCA_004117935.1 GCA_014656175.1 GCA_017315755.1 IMG2818991477 GCA_900112845.1 IMG2861171287 GCM10019306 GCA_004195735.1 GCA_014648775.1 GCA_002154445.1 GCM10014139 GCA_004794175.1 GCA_001419795.1 GCA_014649555.1 GCM10002591 GCA_014646095.1 IMG2845415157 GCA_014648695.1 GCA_900116145.1 GCA_011045025.1 GCM10019295 GCA_014649655.1 GCA_000720485.1 GCA_001704275.1 GCA_0…
RGD097	GCA_014645895.1 GCA_900112845.1 GCA_014650375.1 IMG2811994877 GCA_004195735.1 GCA_003268645.1 GCA_001751275.1 GCA_014649335.1 GCA_001514125.1 GCA_001419795.1 GCA_014654785.1 GCM10017768 GCA_900188405.1 GCA_002911015.1 GCA_005981935.1 GCA_014650715.1 GCA_000720485.1 GCA_014648855.1 GCA_014656015.1 GCA_003645955.1 GCM10017750 GCM10010361 GCA_014650555.1 GCA_014649855.1 IMG2824309123 GCA_013030945.1…
RGD098	GCA_014650695.1 GCA_017646345.1 GCA_014645895.1 GCA_003270085.1 GCM10010357 GCA_014645835.1 GCA_014648875.1 GCA_014650815.1 IMG2861171287 GCA_000376565.1 GCM10019306 GCA_001514115.1 GCA_003429565.1 GCA_003268645.1 GCA_003428925.1 GCA_000718135.1 GCA_000716645.1 GCM10008173 GCA_001642995.1 GCA_014654785.1 GCM10002591 GCA_900188405.1 GCA_003112515.1 GCA_004348415.1 GCA_016441775.1 GCA_014650435.1 G…
RGD099	GCA_014645895.1 GCA_002154375.1 GCA_002119195.1 GCA_004125245.1 GCA_000718015.1 GCA_014650295.1 GCA_003955715.1 GCA_000376565.1 GCA_004195735.1 GCA_014648775.1 GCA_002154445.1 GCA_014649495.1 GCA_014649655.1 GCA_014646095.1 GCA_014650715.1 GCA_014648695.1 GCA_003865135.1 GCA_001542625.2 GCA_014655085.1 GCA_004348415.1 GCM10019295 GCA_011045025.1 GCA_016031615.1 GCA_900460065.1 GCA_014649915.1 GCA…
RGD100	GCA_008704655.1 GCA_001419765.1 GCA_014648875.1 GCA_000349325.1 GCA_004195735.1 GCA_014648775.1 GCA_001751275.1 GCA_000830005.1 GCA_001514125.1 GCM10010192 GCA_900188405.1 GCA_014650715.1 GCA_000725805.1 GCM10017750 GCA_014648815.1 GCA_003261055.1 GCA_014650475.1 GCA_000718985.1 GCM10012966 GCA_003054555.1 GCM10017562 GCA_001418465.1 GCA_005519465.1 GCA_004212445.1 GCA_014649715.1 GCA_002154605.1…

## Sheet: ST5
Supplementary Table 5: The average Robinson-Foulds (RF) distances of gene datasets compared to species trees based on supermatrix (ST-1) and supertree (ST-2), respectively.
Gene dataset		Number of genes			Protein alignment length		number of parsimony-informative sites		RF (concatenated tree vs. ST1)		RF (concatenated tree vs. ST2)		RF (gene tree vs. ST1)		RF (gene tree vs. ST2)		RF (reconciled gene tree vs. St1)		RF (reconciled gene tree vs. ST2)
		range	mean	sd	mean	sd	mean	std	mean	sd	mean	sd	mean	sd	mean	sd	mean	sd	mean	sd
DG		4~16	10	2.5	285.093	22.7312	100.575	18.2117	0.233934	0.0814808	0.233443	0.0794999	0.604281	0.0438314	0.603423	0.044159	0.450036	0.052508	0.448218	0.0526768
sOG		372~636	496.3	60.8478	301.636	7.4281	128.592	4.67187	0	0	0.10459	0.0468164	0.6041	0.0286	0.6045	0.0292	0.4357	0.0313	0.4555	0.0352
COG	L	11~40	26.66	5.7831	436.423	44.1361	169.037	17.4312	0.169658	0.0530976	0.1956	0.0508	0.5619	0.0338	0.5624	0.0333	0.3895	0.0359	0.4049	0.0393
	K	22~49	36.14	6.015	260.776	23.8516	94.1978	7.95795	0.165563	0.0503695	0.1721	0.0453	0.6153	0.0309	0.6151	0.031	0.4386	0.0338	0.4602	0.0388
	J	53~85	65.8	6.5177	264.849	15.6891	90.3615	6.66824	0.262952	0.0660701	0.2857	0.0592	0.7168	0.0256	0.7185	0.026	0.555	0.0279	0.5982	0.0321
	M	9~25	15.53	3.6317	401.87	28.8125	193.962	20.045	0.199494	0.0591425	0.201	0.0553	0.5028	0.0432	0.5021	0.0429	0.3372	0.0449	0.344	0.0477
	U	2~12	6.6	1.8439	323.583	38.4838	182.067	24.1545	0.264587	0.0768283	0.2679	0.0706	0.4952	0.0471	0.4958	0.047	0.3279	0.0562	0.3339	0.0557
	T	11~31	21.22	4.4217	327.325	34.3172	133.955	19.9406	0.156553	0.0616512	0.1697	0.0595	0.5549	0.0389	0.5541	0.0392	0.3828	0.0403	0.3954	0.0452
	D	5~17	11.07	2.4709	293.774	33.5684	124.897	19.8745	0.239176	0.0714919	0.2398	0.0679	0.5624	0.0389	0.5617	0.0399	0.3847	0.0438	0.3984	0.05
	O	12~29	19.33	3.7658	312.572	25.8126	114.656	11.6368	0.253279	0.0639691	0.2618	0.0597	0.6334	0.0332	0.6344	0.0338	0.4679	0.036	0.4897	0.0399
	E	14~37	26.57	4.7186	401.331	38.8523	168.517	17.8102	0.192448	0.0598898	0.2111	0.0551	0.5916	0.0324	0.5921	0.033	0.4261	0.0371	0.4424	0.0399
	H	14~33	21.96	3.8155	297.312	16.7434	120.797	8.06494	0.211794	0.0594941	0.2218	0.0569	0.6175	0.0351	0.6185	0.0358	0.4482	0.0393	0.4671	0.044
	G	7~21	13.91	3.0532	318.425	19.2344	146.838	15.0629	0.313606	0.122726	0.3202	0.1216	0.5998	0.0396	0.6004	0.0395	0.4443	0.0431	0.4605	0.0459
	I	6~23	13.19	3.2487	295.428	33.7061	128.678	13.1642	0.277053	0.0660596	0.2866	0.0691	0.6144	0.036	0.6158	0.0373	0.4535	0.0401	0.4704	0.0447
	C	19~48	33.5	5.8164	370.045	24.8103	139.578	10.1148	0.206387	0.0693654	0.2257	0.0679	0.6216	0.0316	0.6223	0.0321	0.462	0.0359	0.4815	0.0392
	P	3~17	9.2	2.5298	302.289	31.3883	126.11	18.7557	0.331637	0.0794491	0.3385	0.0837	0.6185	0.041	0.6183	0.0424	0.4544	0.0461	0.4754	0.0502
	F	12~31	23.21	4.0331	296.314	21.9184	108.866	9.22617	0.301148	0.0822013	0.3131	0.0825	0.6457	0.0335	0.6468	0.0342	0.4791	0.0391	0.5007	0.0438
	Others	104~223	152.41	24.7075	255.675	8.6699	131.51	5.24349	0.112792	0.0500245	0.1246	0.0522	0.5704	0.0297	0.5699	0.0303	0.3974	0.0331	0.4114	0.0365
